# Supplementary material for: Comparative genomics reveals new evolutionary and ecological patterns of selenium utilization in bacteria
Source: ISME J. 2016 Jan 22;10(8):2048–59. doi: 10.1038/ismej.2015.246 (PMC5029168; doi:10.1038/ismej.2015.246)
Supplement: Supplementary Table S1 [file ismej2015246x2.xlsx]

## Sheet: Sheet1
Table S1. Distribution of SelD and other key components involved in different Se utilization traits in bacteria
Phylum/order	Organism	SelD	Sec		SeU	Se cofactor
			SelA	SelB	YbbB	YqeB	YqeC
Acidobacteria	Acidobacterium capsulatum ATCC 51196	-	-	-	-	-	-
	Acidobacterium sp. MP5ACTX9	-	-	-	-	-	-
	Candidatus Chloracidobacterium thermophilum B	+	+	+	-	-	-
	Candidatus Koribacter versatilis Ellin345	+	+	+	-	-	-
	Candidatus Solibacter usitatus Ellin6076	+	+	+	-	-	-
	Granulicella mallensis MP5ACTX8	-	-	-	-	-	-
	Terriglobus saanensis SP1PR4	+	+	+	-	-	-
	Acidobacteria bacterium JGI 0001001-H03	-	-	-	-	-	-
	Acidobacteriaceae bacterium KBS 83	+	+	+	-	-	-
	Acidobacteriaceae bacterium KBS 89	+	+	+	-	-	-
	Acidobacteriaceae bacterium KBS 96	+	+	+	-	-	-
	Acidobacteriaceae bacterium TAA166	+	+	+	-	-	-
	Geothrix fermentans DSM 14018	-	-	-	-	-	-
	Terriglobus roseus DSM 18391	-	-	-	-	-	-
	Holophaga foetida DSM 6591	-	-	-	-	-	-
	Granulicella tundricola	-	-	-	-	-	-
Actinobacteria	Acaricomes phytoseiuli DSM 14247	-	-	-	-	-	-
	Acidimicrobium ferrooxidans DSM 10331	-	-	-	-	-	-
	Acidothermus cellulolyticus 11B	-	-	-	-	-	-
	Actinoalloteichus cyanogriseus DSM 43889	-	-	-	-	-	-
	Actinoalloteichus spitiensis RMV-1378	-	-	-	-	-	-
	actinobacterium LLX17	-	-	-	-	-	-
	actinobacterium SCGC AAA015-D07	+	-	-	-	-	-
	actinobacterium SCGC AAA015-M09	+	+	+	-	-	-
	actinobacterium SCGC AAA023-D18	-	-	-	-	-	-
	actinobacterium SCGC AAA023-J06	-	-	-	-	-	-
	actinobacterium SCGC AAA024-D14	-	-	-	-	-	-
	actinobacterium SCGC AAA027-D23	-	-	-	-	-	-
	actinobacterium SCGC AAA027-J17	-	-	-	-	-	-
	actinobacterium SCGC AAA027-L06	-	-	-	-	-	-
	actinobacterium SCGC AAA027-M14	-	-	-	-	-	-
	actinobacterium SCGC AAA028-A23	-	-	-	-	-	-
	actinobacterium SCGC AAA028-I14	-	-	-	-	-	-
	actinobacterium SCGC AAA028-N15	-	-	-	-	-	-
	actinobacterium SCGC AAA044-N04	-	-	-	-	-	-
	actinobacterium SCGC AAA278-I18	-	-	-	-	-	-
	actinobacterium SCGC AAA278-O22	-	-	-	-	-	-
	Actinobaculum massiliae ACS-171-V-Col2	-	-	-	-	-	-
	Actinobaculum schaalii DSM 15541	-	-	-	-	-	-
	Actinobaculum sp. oral taxon 183 str. F0552	-	-	-	-	-	-
	Actinobaculum urinale DSM 15805	-	-	-	-	-	-
	Actinokineospora enzanensis DSM 44649	+	+	+	-	-	-
	Actinomadura atramentaria DSM 43919	+	-	-	-	-	-
	Actinomadura flavalba DSM 45200	-	-	-	-	-	-
	Actinomadura madurae LIID-AJ290	+	+	+	-	-	-
	Actinomadura rifamycini DSM 43936	+	+	+	-	-	-
	Actinomyces cardiffensis F0333	-	-	-	-	-	-
	Actinomyces coleocanis DSM 15436	-	-	-	-	-	-
	Actinomyces dentalis DSM 19115	-	-	-	-	-	-
	Actinomyces europaeus ACS-120-V-Col10b	-	-	-	-	-	-
	Actinomyces georgiae DSM 6843	-	-	-	-	-	-
	Actinomyces gerencseriae DSM 6844	-	-	-	-	-	-
	Actinomyces graevenitzii C83	-	-	-	-	-	-
	Actinomyces johnsonii F0510	-	-	-	-	-	-
	Actinomyces massiliensis 4401292	-	-	-	-	-	-
	Actinomyces naeslundii str. Howell 279	-	-	-	-	-	-
	Actinomyces neuii BVS029A5	-	-	-	-	-	-
	Actinomyces odontolyticus ATCC 17982	-	-	-	-	-	-
	Actinomyces odontolyticus F0309	-	-	-	-	-	-
	Actinomyces oris K20	-	-	-	-	-	-
	Actinomyces slackii ATCC 49928	-	-	-	-	-	-
	Actinomyces sp. HPA0247	-	-	-	-	-	-
	Actinomyces sp. ICM39	-	-	-	-	-	-
	Actinomyces sp. ICM47	-	-	-	-	-	-
	Actinomyces sp. oral taxon 170 str. F0386	-	-	-	-	-	-
	Actinomyces sp. oral taxon 171 str. F0337	-	-	-	-	-	-
	Actinomyces sp. oral taxon 172 str. F0311	-	-	-	-	-	-
	Actinomyces sp. oral taxon 175 str. F0384	-	-	-	-	-	-
	Actinomyces sp. oral taxon 178 str. F0338	-	-	-	-	-	-
	Actinomyces sp. oral taxon 180 str. F0310	-	-	-	-	-	-
	Actinomyces sp. oral taxon 181 str. F0379	-	-	-	-	-	-
	Actinomyces sp. oral taxon 448 str. F0400	-	-	-	-	-	-
	Actinomyces sp. oral taxon 848 str. F0332	-	-	-	-	-	-
	Actinomyces sp. oral taxon 849 str. F0330	-	-	-	-	-	-
	Actinomyces sp. oral taxon 877 str. F0543	-	-	-	-	-	-
	Actinomyces sp. ph3	-	-	-	-	-	-
	Actinomyces suimastitidis DSM 15538	-	-	-	-	-	-
	Actinomyces timonensis DSM 23838	-	-	-	-	-	-
	Actinomyces turicensis ACS-279-V-Col4	-	-	-	-	-	-
	Actinomyces urogenitalis DSM 15434	-	-	-	-	-	-
	Actinomyces vaccimaxillae DSM 15804	-	-	-	-	-	-
	Actinomyces viscosus C505	-	-	-	-	-	-
	Actinomycetospora chiangmaiensis DSM 45062	+	+	+	-	-	-
	Actinoplanes globisporus DSM 43857	+	+	+	-	-	-
	Actinoplanes missouriensis 431	+	+	+	-	-	-
	Actinoplanes sp. N902-109	+	+	+	-	-	-
	Actinoplanes sp. SE50/110	+	+	+	-	-	-
	Actinopolymorpha alba DSM 45243	-	-	-	-	-	-
	Actinopolyspora halophila DSM 43834	+	+	+	-	-	-
	Actinopolyspora iraqiensis IQ-H1	+	-	-	-	-	-
	Actinopolyspora mortivallis DSM 44261	+	+	+	-	-	-
	Actinosynnema mirum DSM 43827	-	-	-	-	-	-
	Aeromicrobium marinum DSM 15272	-	-	-	-	-	-
	Aeromicrobium sp. JC14	-	-	-	-	-	-
	Aestuariimicrobium kwangyangense DSM 21549	-	-	-	-	-	-
	Agrococcus lahaulensis DSM 17612	-	-	-	-	-	-
	Agrococcus pavilionensis RW1	-	-	-	-	-	-
	Agromyces italicus DSM 16388	-	-	-	-	-	-
	Agromyces subbeticus DSM 16689	-	-	-	-	-	-
	Alloscardovia omnicolens DSM 21503	-	-	-	-	-	-
	Amycolatopsis alba DSM 44262	-	-	-	-	-	-
	Amycolatopsis azurea DSM 43854	-	-	-	-	-	-
	Amycolatopsis balhimycina FH 1894	+	+	+	-	-	-
	Amycolatopsis benzoatilytica AK 16/65	+	+	+	-	-	-
	Amycolatopsis decaplanina DSM 44594	-	-	-	-	-	-
	Amycolatopsis mediterranei RB	+	+	+	-	-	-
	Amycolatopsis mediterranei U32	+	+	+	-	-	-
	Amycolatopsis methanolica 239	+	+	+	-	-	-
	Amycolatopsis nigrescens CSC17Ta-90	-	-	-	-	-	-
	Amycolatopsis orientalis HCCB10007	-	-	-	-	-	-
	Amycolatopsis sp. ATCC 39116	+	+	+	-	-	-
	Amycolatopsis vancoresmycina DSM 44592	+	-	-	-	-	-
	Amycolicicoccus subflavus DQS3-9A1	-	-	-	-	-	-
	Arcanobacterium haemolyticum DSM 20595	-	-	-	-	-	-
	Arsenicicoccus bolidensis DSM 15745	+	+	+	-	-	-
	Arthrobacter arilaitensis Re117	-	-	-	-	-	-
	Arthrobacter aurescens TC1	-	-	-	-	-	-
	Arthrobacter castelli DSM 16402	-	-	-	-	-	-
	Arthrobacter chlorophenolicus A6	-	-	-	-	-	-
	Arthrobacter crystallopoietes BAB-32	+	+	+	-	-	-
	Arthrobacter gangotriensis Lz1y	-	-	-	-	-	-
	Arthrobacter globiformis NBRC 12137	-	-	-	-	-	-
	Arthrobacter phenanthrenivorans Sphe3	-	-	-	-	-	-
	Arthrobacter sp. 131MFCol6.1	-	-	-	-	-	-
	Arthrobacter sp. 135MFCol5.1	-	-	-	-	-	-
	Arthrobacter sp. 161MFSha2.1	-	-	-	-	-	-
	Arthrobacter sp. 162MFSha1.1	+	+	+	-	-	-
	Arthrobacter sp. AK-YN10	-	-	-	-	-	-
	Arthrobacter sp. CAL618	-	-	-	-	-	-
	Arthrobacter sp. FB24	-	-	-	-	-	-
	Arthrobacter sp. M2012083	-	-	-	-	-	-
	Arthrobacter sp. PAO19	-	-	-	-	-	-
	Arthrobacter sp. Rue61a	-	-	-	-	-	-
	Arthrobacter sp. SJCon	-	-	-	-	-	-
	Arthrobacter sp. TB 23	-	-	-	-	-	-
	Arthrobacter sp. TB 26	-	-	-	-	-	-
	Atopobium minutum 10063974	-	-	-	-	-	-
	Atopobium parvulum DSM 20469	+	-	-	-	+	+
	Atopobium rimae ATCC 49626	+	-	-	-	+	+
	Atopobium sp. BV3Ac4	-	-	-	-	-	-
	Atopobium sp. ICM58	-	-	-	-	-	-
	Atopobium sp. oral taxon 199 str. F0494	+	-	-	-	+	+
	Atopobium sp. oral taxon 810 str. F0209	-	-	-	-	-	-
	Atopobium vaginae DSM 15829	-	-	-	-	-	-
	Austwickia chelonae NBRC 105200	+	-	-	+	+	+
	Beutenbergia cavernae DSM 12333	-	-	-	-	-	-
	Bifidobacterium adolescentis ATCC 15703	-	-	-	-	-	-
	Bifidobacterium adolescentis CAG:119	-	-	-	-	-	-
	Bifidobacterium adolescentis L2-32	-	-	-	-	-	-
	Bifidobacterium angulatum DSM 20098	-	-	-	-	-	-
	Bifidobacterium animalis ATCC 25527	-	-	-	-	-	-
	Bifidobacterium animalis subsp. lactis DSM 10140	-	-	-	-	-	-
	Bifidobacterium asteroides PRL2011	-	-	-	-	-	-
	Bifidobacterium bifidum BGN4	-	-	-	-	-	-
	Bifidobacterium bifidum CAG:234	-	-	-	-	-	-
	Bifidobacterium bifidum S17	-	-	-	-	-	-
	Bifidobacterium breve ACS 071 V Sch8b	-	-	-	-	-	-
	Bifidobacterium breve DSM 20213	-	-	-	-	-	-
	Bifidobacterium catenulatum DSM 16992	-	-	-	-	-	-
	Bifidobacterium dentium Bd1	-	-	-	-	-	-
	Bifidobacterium gallicum DSM 20093	-	-	-	-	-	-
	Bifidobacterium longum CAG:69	-	-	-	-	-	-
	Bifidobacterium longum NCC2705	-	-	-	-	-	-
	Bifidobacterium magnum DSM 20222	-	-	-	-	-	-
	Bifidobacterium minimum DSM 20102	-	-	-	-	-	-
	Bifidobacterium pseudocatenulatum CAG:263	-	-	-	-	-	-
	Bifidobacterium pseudocatenulatum DSM 20438	-	-	-	-	-	-
	Bifidobacterium pseudolongum AGR2145	-	-	-	-	-	-
	Bifidobacterium sp. 12_1_47BFAA	-	-	-	-	-	-
	Bifidobacterium sp. AGR2158	-	-	-	-	-	-
	Bifidobacterium subtile DSM 20096	-	-	-	-	-	-
	Bifidobacterium thermacidophilum subsp. thermacidophilum DSM 15837	-	-	-	-	-	-
	Bifidobacterium thermophilum RBL67	-	-	-	-	-	-
	Bifidobacterium tsurumiense DSM 17777	-	-	-	-	-	-
	Blastococcus saxobsidens DD2	+	+	+	-	-	-
	Brachybacterium faecium DSM 4810	+	+	+	-	-	-
	Brachybacterium muris UCD-AY4	+	+	+	-	-	-
	Brachybacterium paraconglomeratum LC44	+	+	+	-	-	-
	Brachybacterium squillarum M-6-3	+	+	+	-	-	-
	Brevibacterium album DSM 18261	+	+	+	-	-	-
	Brevibacterium casei S18	+	+	+	-	-	-
	Brevibacterium linens BL2	+	+	+	-	-	-
	Brevibacterium massiliense 5401308	-	-	-	-	-	-
	Brevibacterium mcbrellneri ATCC 49030	+	+	+	-	-	-
	Brevibacterium sp. JC43	+	+	+	-	-	-
	Candidatus Aquiluna sp. IMCC13023	-	-	-	-	-	-
	Candidatus Microthrix parvicella	+	+	+	-	-	-
	Catelliglobosispora koreensis DSM 44566	-	-	-	-	-	-
	Catenulispora acidiphila DSM 44928	+	+	+	-	-	-
	Cellulomonas fimi ATCC 484	-	-	-	-	-	-
	Cellulomonas flavigena DSM 20109	-	-	-	-	-	-
	Cellulomonas sp. JC225	-	-	-	-	-	-
	Cellulomonas sp. URHD0024	-	-	-	-	-	-
	Cellulosimicrobium cellulans LMG 16121	-	-	-	-	-	-
	Cellvibrio gilvus ATCC 13127	-	-	-	-	-	-
	Citricoccus sp. CH26A	+	+	+	-	-	-
	Clavibacter michiganensis	-	-	-	-	-	-
	Collinsella aerofaciens ATCC 25986	+	+	+	-	+	+
	Collinsella intestinalis DSM 13280	-	-	-	-	-	-
	Collinsella sp. CAG:166	+	+	+	-	+	+
	Collinsella sp. CAG:289	-	-	-	-	-	-
	Collinsella sp. CAG:398	-	-	-	-	-	-
	Collinsella sp. GD3	-	-	-	-	-	-
	Collinsella stercoris DSM 13279	-	-	-	-	-	-
	Collinsella tanakaei YIT 12063	-	-	-	-	-	-
	Conexibacter woesei DSM 14684	-	-	-	-	-	-
	Conexibacter woesei Iso977N	+	+	+	-	-	-
	Coriobacteriaceae bacterium BV3Ac1	-	-	-	-	-	-
	Coriobacteriaceae bacterium GD5	-	-	-	-	-	-
	Coriobacteriaceae bacterium JC110	+	+	+	-	+	+
	Coriobacteriaceae bacterium phI	-	-	-	-	-	-
	Coriobacterium glomerans PW2	-	-	-	-	-	-
	Corynebacterium accolens ATCC 49725	+	+	+	-	-	-
	Corynebacterium accolens ATCC 49726	+	+	+	-	-	-
	Corynebacterium ammoniagenes DSM 20306	+	+	+	-	-	-
	Corynebacterium amycolatum SK46	-	-	-	-	-	-
	Corynebacterium argentoratense DSM 44202	-	-	-	-	-	-
	Corynebacterium aurimucosum ATCC 700975	+	+	+	-	-	-
	Corynebacterium bovis DSM 20582	-	-	-	-	-	-
	Corynebacterium callunae DSM 20147	-	-	-	-	-	-
	Corynebacterium capitovis DSM 44611	-	-	-	-	-	-
	Corynebacterium casei	+	+	+	-	-	-
	Corynebacterium caspium DSM 44850	-	-	-	-	-	-
	Corynebacterium ciconiae DSM 44920	-	-	-	-	-	-
	Corynebacterium crenatum MT	-	-	-	-	-	-
	Corynebacterium diphtheriae 241	-	-	-	-	-	-
	Corynebacterium diphtheriae NCTC 13129	-	-	-	-	-	-
	Corynebacterium doosanense CAU 212 = DSM 45436	+	+	+	-	-	-
	Corynebacterium durum F0235	-	-	-	-	-	-
	Corynebacterium efficiens YS-314	-	-	-	-	-	-
	Corynebacterium freiburgense DSM 45254	-	-	-	-	-	-
	Corynebacterium genitalium ATCC 33030	-	-	-	-	-	-
	Corynebacterium glucuronolyticum ATCC 51866	-	-	-	-	-	-
	Corynebacterium glutamicum ATCC 13032	-	-	-	-	-	-
	Corynebacterium halotolerans YIM 70093 = DSM 44683	+	+	+	-	-	-
	Corynebacterium jeikeium K411	-	-	-	-	-	-
	Corynebacterium jeikeium ATCC 43734	-	-	-	-	-	-
	Corynebacterium kroppenstedtii DSM 44385	-	-	-	-	-	-
	Corynebacterium lipophiloflavum DSM 44291	-	-	-	-	-	-
	Corynebacterium lubricantis DSM 45231	-	-	-	-	-	-
	Corynebacterium maris DSM 45190	+	+	+	-	-	-
	Corynebacterium massiliense DSM 45435	+	+	+	-	-	-
	Corynebacterium mastitidis DSM 44356	-	-	-	-	-	-
	Corynebacterium matruchotii ATCC 14266	-	-	-	-	-	-
	Corynebacterium nuruki S6-4	-	-	-	-	-	-
	Corynebacterium pilosum DSM 20521	-	-	-	-	-	-
	Corynebacterium propinquum DSM 44285	+	+	+	+	-	-
	Corynebacterium pseudodiphtheriticum 090104	+	+	+	+	-	-
	Corynebacterium pseudogenitalium ATCC 33035	+	+	+	-	-	-
	Corynebacterium pseudotuberculosis	-	-	-	-	-	-
	Corynebacterium pseudotuberculosis FRC41	-	-	-	-	-	-
	Corynebacterium pyruviciproducens ATCC BAA-1742	-	-	-	-	-	-
	Corynebacterium resistens DSM 45100	-	-	-	-	-	-
	Corynebacterium sp. GD7	-	-	-	-	-	-
	Corynebacterium sp. HFH0082	-	-	-	-	-	-
	Corynebacterium sputi DSM 45148	-	-	-	-	-	-
	Corynebacterium striatum ATCC 6940	+	+	+	-	-	-
	Corynebacterium terpenotabidum Y-11	+	-	-	+	-	-
	Corynebacterium timonense 5401744	-	-	-	-	-	-
	Corynebacterium tuberculostearicum SK141	+	+	+	-	-	-
	Corynebacterium ulcerans 0102	-	-	-	-	-	-
	Corynebacterium ulcerans BR-AD22	-	-	-	-	-	-
	Corynebacterium ulceribovis DSM 45146	-	-	-	-	-	-
	Corynebacterium urealyticum DSM 7109	-	-	-	-	-	-
	Corynebacterium variabile DSM 44702	-	-	-	-	-	-
	Corynebacterium-like bacterium B27	-	-	-	-	-	-
	Cryocola sp. 340MFSha3.1	-	-	-	-	-	-
	Cryptobacterium curtum DSM 15641	+	+	+	-	-	-
	Cryptobacterium sp. CAG:338	-	-	-	-	-	-
	Curtobacterium flaccumfaciens UCD-AKU	-	-	-	-	-	-
	Curtobacterium ginsengisoli DSM 22003	-	-	-	-	-	-
	Curtobacterium sp. B18	-	-	-	-	-	-
	Curtobacterium sp. B8	-	-	-	-	-	-
	Demetria terragena DSM 11295	+	+	+	-	-	-
	Dermabacter sp. HFH0086	+	+	+	-	-	-
	Dermacoccus sp. Ellin185	+	+	+	-	-	-
	Dermatophilus congolensis DSM 44180 = NBRC 105199	+	+	+	+	-	-
	Dietzia alimentaria 72	+	+	+	-	-	-
	Dietzia cinnamea P4	+	+	+	-	-	-
	Dietzia sp. UCD-THP	-	-	-	-	-	-
	Eggerthella lenta DSM 2243	+	+	+	-	-	-
	Eggerthella sp. 1_3_56FAA	+	+	+	-	-	-
	Eggerthella sp. CAG:1427	-	-	-	-	-	-
	Eggerthella sp. CAG:209	+	+	+	-	+	+
	Eggerthella sp. CAG:298	-	-	-	-	-	-
	Eggerthella sp. CAG:368	-	-	-	-	-	-
	Eggerthella sp. HGA1	+	+	+	-	-	-
	Eggerthella sp. YY7918	+	+	+	-	-	-
	Enterorhabdus caecimuris B7	-	-	-	-	-	-
	Enterorhabdus mucosicola DSM 19490	-	-	-	-	-	-
	Frankia alni ACN14a	-	+	-	-	-	-
	Frankia sp. BCU110501	+	+	+	-	-	-
	Frankia sp. BMG5.12	+	+	+	-	-	-
	Frankia sp. CcI3	-	+	-	-	-	-
	Frankia sp. CN3	-	-	-	-	-	-
	Frankia sp. EAN1pec	+	+	+	-	-	-
	Frankia sp. EuI1c	-	-	-	-	-	-
	Frankia sp. EUN1f	-	+	-	-	-	-
	Frankia sp. Iso899	-	-	-	-	-	-
	Frankia sp. QA3	-	+	-	-	-	-
	Frankia symbiont of Datisca glomerata	-	-	-	-	-	-
	Gardnerella vaginalis 409 05	-	-	-	-	-	-
	Geodermatophilus obscurus DSM 43160	+	+	+	-	-	-
	Glaciibacter superstes DSM 21135	-	-	-	-	-	-
	Glycomyces tenuis DSM 44171	-	-	-	-	-	-
	Gordonia aichiensis NBRC 108223	+	+	+	-	-	-
	Gordonia alkanivorans NBRC 16433	-	-	-	-	-	-
	Gordonia amarae NBRC 15530	-	-	-	-	-	-
	Gordonia amicalis NBRC 100051	+	+	+	-	-	-
	Gordonia araii NBRC 100433	-	-	-	-	-	-
	Gordonia bronchialis DSM 43247	+	+	+	-	-	-
	Gordonia effusa NBRC 100432	-	-	-	-	-	-
	Gordonia hirsuta DSM 44140 = NBRC 16056	+	+	+	-	-	-
	Gordonia kroppenstedtii DSM 45133	-	-	-	-	-	-
	Gordonia malaquae NBRC 108250	-	-	-	-	-	-
	Gordonia namibiensis NBRC 108229	+	+	+	-	-	-
	Gordonia neofelifaecis NRRL B-59395	+	+	+	-	-	-
	Gordonia otitidis NBRC 100426	+	+	+	-	-	-
	Gordonia paraffinivorans NBRC 108238	-	-	-	-	-	-
	Gordonia polyisoprenivorans VH2	+	+	+	-	-	-
	Gordonia rhizosphera NBRC 16068	+	+	+	-	-	-
	Gordonia rubripertincta NBRC 101908	+	+	+	-	-	-
	Gordonia shandongensis DSM 45094	-	-	-	-	-	-
	Gordonia sihwensis NBRC 108236	+	+	+	-	-	-
	Gordonia soli NBRC 108243	-	-	-	-	-	-
	Gordonia sp. KTR9	-	-	-	-	-	-
	Gordonia sp. NB4-1Y	-	-	-	-	-	-
	Gordonia sputi NBRC 100414	+	+	+	-	-	-
	Gordonia terrae C-6	-	-	-	-	-	-
	Gordonibacter pamelaeae 7-10-1-b	-	+	-	-	-	-
	Granulicoccus phenolivorans DSM 17626	-	-	-	-	-	-
	Gulosibacter molinativorax DSM 13485	-	-	-	-	-	-
	Hamadaea tsunoensis DSM 44101	-	-	-	-	-	-
	Humibacter albus DSM 18994	-	-	-	-	-	-
	Ilumatobacter coccineus	+	+	+	-	-	-
	Ilumatobacter nonamiensis YM16-303	+	+	+	-	-	-
	Intrasporangiaceae bacterium JGI 0001002-M5	-	-	-	-	-	-
	Intrasporangium calvum DSM 43043	-	-	-	-	-	-
	Isoptericola variabilis 225	-	-	-	-	-	-
	Janibacter hoylei PVAS-1	+	+	+	-	-	-
	Janibacter sp. HTCC2649	-	-	-	-	-	-
	Jonesia denitrificans DSM 20603	-	-	-	-	-	-
	Jonesia quinghaiensis DSM 15701	-	-	-	-	-	-
	Kineococcus radiotolerans SRS30216	+	+	+	-	-	-
	Kineosphaera limosa NBRC 100340	+	+	+	-	-	-
	Kitasatospora setae KM-6054	-	-	-	-	-	-
	Kocuria atrinae C3-8	+	+	+	-	-	-
	Kocuria palustris PEL	-	-	-	-	-	-
	Kocuria rhizophila DC2201	+	+	+	-	-	-
	Kocuria rhizophila P7-4	+	+	+	-	-	-
	Kocuria sp. UCD-OTCP	+	+	+	-	-	-
	Kribbella catacumbae DSM 19601	-	-	-	-	-	-
	Kribbella flavida DSM 17836	-	-	-	-	-	-
	Kytococcus sedentarius DSM 20547	+	+	+	-	-	-
	Leifsonia aquatica ATCC 14665	-	-	-	-	-	-
	Leifsonia rubra CMS 76R	-	-	-	-	-	-
	Leifsonia sp. 109	-	-	-	-	-	-
	Leifsonia xyli subsp. xyli str. CTCB07	-	-	-	-	-	-
	Leucobacter chironomi DSM 19883	-	-	-	-	-	-
	Leucobacter chromiiresistens JG 31	-	-	-	-	-	-
	Leucobacter salsicius M1-8	+	+	+	-	-	-
	Leucobacter sp. UCD-THU	+	+	+	-	-	-
	Longispora albida DSM 44784	-	-	-	-	-	-
	marine actinobacterium PHSC20C1	-	-	-	-	-	-
	Marmoricola sp. URHB0036	+	+	+	-	-	-
	Metascardovia criceti DSM 17774	-	-	-	-	-	-
	Microbacterium barkeri 2011-R4	-	-	-	-	-	-
	Microbacterium gubbeenense DSM 15944	-	-	-	-	-	-
	Microbacterium indicum DSM 19969	-	-	-	-	-	-
	Microbacterium laevaniformans OR221	-	-	-	-	-	-
	Microbacterium luticocti DSM 19459	-	-	-	-	-	-
	Microbacterium maritypicum MF109	-	-	-	-	-	-
	Microbacterium paraoxydans 77MFTsu3.2	-	-	-	-	-	-
	Microbacterium sp. 11MF	-	-	-	-	-	-
	Microbacterium sp. 292MF	-	-	-	-	-	-
	Microbacterium sp. AO20a11	-	-	-	-	-	-
	Microbacterium sp. B19	-	-	-	-	-	-
	Microbacterium sp. B24	-	-	-	-	-	-
	Microbacterium sp. oral taxon 186 str. F0373	-	-	-	-	-	-
	Microbacterium sp. TS-1	-	-	-	-	-	-
	Microbacterium sp. UCD-TDU	-	-	-	-	-	-
	Microbacterium sp. URHA0036	-	-	-	-	-	-
	Microbacterium testaceum StLB037	-	-	-	-	-	-
	Microbacterium yannicii PS01	-	-	-	-	-	-
	Micrococcus luteus	-	-	-	-	-	-
	Microlunatus phosphovorus NM-1	+	+	+	-	-	-
	Micromonospora aurantiaca ATCC 27029	+	+	+	-	-	-
	Micromonospora lupini str. Lupac 08	+	+	+	-	-	-
	Micromonospora sp. ATCC 39149	+	+	+	-	-	-
	Micromonospora sp. CNB394	+	+	+	-	-	-
	Micromonospora sp. L5	+	+	+	-	-	-
	Mobilicoccus pelagius NBRC 104925	+	+	+	-	-	-
	Mobiluncus curtisii ATCC 43063	-	-	-	-	-	-
	Mobiluncus mulieris 28 1	-	-	-	-	-	-
	Modestobacter marinus BC501	+	+	+	-	-	-
	Mycobacterium abscessus	-	-	-	-	-	-
	Mycobacterium abscessus ATCC 19977	-	-	-	-	-	-
	Mycobacterium africanum GM041182	-	-	-	-	-	-
	Mycobacterium avium 104	+	+	+	-	-	-
	Mycobacterium bovis	-	-	-	-	-	-
	Mycobacterium canettii CIPT 140010059	-	-	-	-	-	-
	Mycobacterium chubuense NBB4	+	+	+	-	-	-
	Mycobacterium colombiense CECT 3035	+	+	+	-	-	-
	Mycobacterium fortuitum subsp. fortuitum DSM 46621	-	-	-	-	-	-
	Mycobacterium gilvum PYR-GCK	-	-	-	-	-	-
	Mycobacterium hassiacum DSM 44199	-	-	-	-	-	-
	Mycobacterium indicus pranii MTCC 9506	-	-	-	-	-	-
	Mycobacterium intracellulare ATCC 13950	-	-	-	-	-	-
	Mycobacterium iranicum UM_TJL	-	-	-	-	-	-
	Mycobacterium kansasii ATCC 12478	+	+	+	-	-	-
	Mycobacterium leprae Br4923	-	-	-	-	-	-
	Mycobacterium liflandii 128FXT	+	+	+	-	-	-
	Mycobacterium mageritense JR2009	-	-	-	-	-	-
	Mycobacterium marinum M	+	+	+	-	-	-
	Mycobacterium orygis 112400015	-	-	-	-	-	-
	Mycobacterium parascrofulaceum ATCC BAA-614	+	+	+	-	-	-
	Mycobacterium phlei RIVM601174	+	-	-	+	-	-
	Mycobacterium rhodesiae JS60	-	-	-	-	-	-
	Mycobacterium rhodesiae NBB3	-	-	-	-	-	-
	Mycobacterium septicum DSM 44393	-	-	-	-	-	-
	Mycobacterium simiae ATCC 25275 = DSM 44165	+	+	+	-	-	-
	Mycobacterium smegmatis JS623	-	-	-	-	-	-
	Mycobacterium smegmatis MKD8	+	+	+	-	-	-
	Mycobacterium smegmatis str. MC2 155	+	+	+	-	-	-
	Mycobacterium sp. 012931	+	+	+	-	-	-
	Mycobacterium sp. 141	+	+	+	-	-	-
	Mycobacterium sp. 155	+	+	+	-	-	-
	Mycobacterium sp. 360MFTsu5.1	-	-	-	-	-	-
	Mycobacterium sp. H4Y	-	-	-	-	-	-
	Mycobacterium sp. JDM601	+	+	+	-	-	-
	Mycobacterium sp. JLS	+	+	+	-	-	-
	Mycobacterium sp. KMS	+	+	+	-	-	-
	Mycobacterium sp. MCS	+	+	+	-	-	-
	Mycobacterium sp. MOTT36Y	-	-	-	-	-	-
	Mycobacterium sp. Spyr1	-	-	-	-	-	-
	Mycobacterium sp. UM_RHS	-	-	-	-	-	-
	Mycobacterium sp. UM_WGJ	+	+	+	-	-	-
	Mycobacterium sp. UM_WWY	+	+	+	-	-	-
	Mycobacterium sp. URHD0025	-	-	-	-	-	-
	Mycobacterium sp. VKM Ac-1815D	-	-	-	-	-	-
	Mycobacterium sp. VKM Ac-1816D	-	-	-	-	-	-
	Mycobacterium sp. VKM Ac-1817D	-	-	-	-	-	-
	Mycobacterium thermoresistibile ATCC 19527	-	-	-	-	-	-
	Mycobacterium tuberculosis	-	-	-	-	-	-
	Mycobacterium tusciae JS617	-	-	-	-	-	-
	Mycobacterium ulcerans Agy99	-	-	-	-	-	-
	Mycobacterium vaccae ATCC 25954	+	+	+	-	-	-
	Mycobacterium vanbaalenii PYR-1	-	-	-	-	-	-
	Mycobacterium xenopi RIVM700367	-	-	-	-	-	-
	Mycobacterium yongonense 05-1390	-	-	-	-	-	-
	Nakamurella multipartita DSM 44233	+	+	+	-	-	-
	Nesterenkonia alba DSM 19423	-	-	-	-	-	-
	Nesterenkonia sp. F	-	-	-	-	-	-
	Nesterenkonia sp. NP1	-	-	-	-	-	-
	Nocardia abscessus NBRC 100374	-	-	-	-	-	-
	Nocardia aobensis NBRC 100429	-	-	-	-	-	-
	Nocardia araoensis NBRC 100135	-	-	-	-	-	-
	Nocardia asiatica NBRC 100129	-	-	-	-	-	-
	Nocardia asteroides NBRC 15531	-	-	-	-	-	-
	Nocardia brasiliensis ATCC 700358	-	-	-	-	-	-
	Nocardia brasiliensis NBRC 14402	-	-	-	-	-	-
	Nocardia brevicatena NBRC 12119	-	-	-	-	-	-
	Nocardia carnea NBRC 14403	-	-	-	-	-	-
	Nocardia cerradoensis NBRC 101014	-	-	-	-	-	-
	Nocardia concava NBRC 100430	-	-	-	-	-	-
	Nocardia cyriacigeorgica GUH-2	-	-	-	-	-	-
	Nocardia cyriacigeorgica NBRC 100375	-	-	-	-	-	-
	Nocardia exalbida NBRC 100660	-	-	-	-	-	-
	Nocardia farcinica IFM 10152	-	-	-	-	-	-
	Nocardia higoensis NBRC 100133	-	-	-	-	-	-
	Nocardia jiangxiensis NBRC 101359	-	-	-	-	-	-
	Nocardia niigatensis NBRC 100131	-	-	-	-	-	-
	Nocardia otitidiscaviarum NBRC 14405	-	-	-	-	-	-
	Nocardia paucivorans NBRC 100373	-	-	-	-	-	-
	Nocardia pneumoniae NBRC 100136	-	-	-	-	-	-
	Nocardia sp. 348MFTsu5.1	-	-	-	-	-	-
	Nocardia sp. BMG111209	-	-	-	-	-	-
	Nocardia takedensis NBRC 100417	-	-	-	-	-	-
	Nocardia tenerifensis NBRC 101015	-	-	-	-	-	-
	Nocardia terpenica NBRC 100888	-	-	-	-	-	-
	Nocardia testacea NBRC 100365	-	-	-	-	-	-
	Nocardia thailandica NBRC 100428	-	-	-	-	-	-
	Nocardia transvalensis NBRC 15921	-	-	-	-	-	-
	Nocardia veterana NBRC 100344	-	-	-	-	-	-
	Nocardia vinacea NBRC 16497	-	-	-	-	-	-
	Nocardioidaceae bacterium Broad-1	-	-	-	-	-	-
	Nocardioides alkalitolerans DSM 16699	-	-	-	-	-	-
	Nocardioides halotolerans DSM 19273	-	-	-	-	-	-
	Nocardioides insulae DSM 17944	-	-	-	-	-	-
	Nocardioides sp. CF8	-	-	-	-	-	-
	Nocardioides sp. Iso805N	-	-	-	-	-	-
	Nocardioides sp. JGI 0001003-L20	-	-	-	-	-	-
	Nocardioides sp. JS614	-	-	-	-	-	-
	Nocardiopsis alba ATCC BAA-2165	-	-	-	-	-	-
	Nocardiopsis alba DSM 43377	-	-	-	-	-	-
	Nocardiopsis alkaliphila YIM 80379	-	-	-	-	-	-
	Nocardiopsis baichengensis YIM 90130	-	-	-	-	-	-
	Nocardiopsis chromatogenes YIM 90109	-	-	-	-	-	-
	Nocardiopsis dassonvillei subsp. dassonvillei DSM 43111	-	-	-	-	-	-
	Nocardiopsis ganjiahuensis DSM 45031	-	-	-	-	-	-
	Nocardiopsis gilva YIM 90087	-	-	-	-	-	-
	Nocardiopsis halophila DSM 44494	-	-	-	-	-	-
	Nocardiopsis halotolerans DSM 44410	-	-	-	-	-	-
	Nocardiopsis kunsanensis DSM 44524	-	-	-	-	-	-
	Nocardiopsis lucentensis DSM 44048	-	-	-	-	-	-
	Nocardiopsis potens DSM 45234	-	-	-	-	-	-
	Nocardiopsis prasina DSM 43845	-	-	-	-	-	-
	Nocardiopsis salina YIM 90010	-	-	-	-	-	-
	Nocardiopsis sp. CNS639	-	-	-	-	-	-
	Nocardiopsis synnemataformans DSM 44143	-	-	-	-	-	-
	Nocardiopsis valliformis DSM 45023	-	-	-	-	-	-
	Nocardiopsis xinjiangensis YIM 90004	-	-	-	-	-	-
	Nonomuraea coxensis DSM 45129	-	-	-	-	-	-
	Olsenella profusa F0195	+	+	+	-	+	+
	Olsenella sp. oral taxon 809 str. F0356	+	+	+	-	+	+
	Olsenella uli DSM 7084	-	-	-	-	-	-
	Ornithinimicrobium pekingense DSM 21552	+	+	+	-	-	-
	Parascardovia denticolens DSM 10105	-	-	-	-	-	-
	Patulibacter americanus DSM 16676	+	+	+	-	-	-
	Patulibacter sp. I11	-	-	-	-	-	-
	Promicromonospora sukumoe 327MFSha3.1	-	-	-	-	-	-
	Promicromonosporaceae bacterium W15	-	-	-	-	-	-
	Propionibacterium acidifaciens DSM 21887	-	-	-	-	-	-
	Propionibacterium acidipropionici ATCC 4875	-	-	-	-	-	-
	Propionibacterium acidipropionici DSM 4900	-	-	-	-	-	-
	Propionibacterium acnes 266	-	-	-	-	-	-
	Propionibacterium avidum 44067	-	-	-	-	-	-
	Propionibacterium avidum ATCC 25577	-	-	-	-	-	-
	Propionibacterium freudenreichii subsp. shermanii CIRM-BIA1	-	-	-	-	-	-
	Propionibacterium granulosum	-	-	-	-	-	-
	Propionibacterium humerusii P08	-	-	-	-	-	-
	Propionibacterium jensenii DSM 20535	-	-	-	-	-	-
	Propionibacterium propionicum F0230a	-	-	-	-	-	-
	Propionibacterium sp. 409-HC1	-	-	-	-	-	-
	Propionibacterium sp. 434-HC2	-	-	-	-	-	-
	Propionibacterium sp. 5_U_42AFAA	-	-	-	-	-	-
	Propionibacterium sp. CC003-HC2	-	-	-	-	-	-
	Propionibacterium sp. HGH0353	-	-	-	-	-	-
	Propionibacterium sp. JGI 0001002-M06	-	-	-	-	-	-
	Propionibacterium sp. oral taxon 192 str. F0372	-	-	-	-	-	-
	Propionibacterium thoenii DSM 20276	-	-	-	-	-	-
	Propionicicella superfundia DSM 22317	-	-	-	-	-	-
	Propionimicrobium lymphophilum	-	-	-	-	-	-
	Pseudoclavibacter soli DSM 23366	-	-	-	-	-	-
	Pseudonocardia asaccharolytica DSM 44247	+	+	+	-	-	-
	Pseudonocardia dioxanivorans CB1190	+	+	+	-	-	-
	Pseudonocardia sp. P1	+	+	+	-	-	-
	Pseudonocardia sp. P2	-	-	-	-	-	-
	Pseudonocardia spinosispora DSM 44797	+	+	+	-	-	-
	Rathayibacter toxicus DSM 7488	-	-	-	-	-	-
	Renibacterium salmoninarum ATCC 33209	-	-	-	-	-	-
	Rhodococcus equi 103S	+	+	+	-	-	-
	Rhodococcus equi ATCC 33707	+	+	+	-	-	-
	Rhodococcus erythropolis	-	-	-	-	-	-
	Rhodococcus erythropolis PR4	-	-	-	-	-	-
	Rhodococcus imtechensis RKJ300	-	-	-	-	-	-
	Rhodococcus jostii RHA1	-	-	-	-	-	-
	Rhodococcus opacus B4	-	-	-	-	-	-
	Rhodococcus pyridinivorans AK37	+	+	+	-	-	-
	Rhodococcus qingshengii BKS 20-40	-	-	-	-	-	-
	Rhodococcus rhodnii LMG 5362	-	-	-	-	-	-
	Rhodococcus rhodochrous ATCC 17895	-	-	-	-	-	-
	Rhodococcus ruber BKS 20 38	+	+	+	-	-	-
	Rhodococcus sp. 114MFTsu3.1	-	-	-	-	-	-
	Rhodococcus sp. 29MFTsu3.1	-	-	-	-	-	-
	Rhodococcus sp. AW25M09	-	-	-	-	-	-
	Rhodococcus sp. BCP1	-	-	-	-	-	-
	Rhodococcus sp. DK17	-	-	-	-	-	-
	Rhodococcus sp. EsD8	-	-	-	-	-	-
	Rhodococcus sp. JVH1	-	-	-	-	-	-
	Rhodococcus sp. P14	-	-	-	-	-	-
	Rhodococcus sp. P27	-	-	-	-	-	-
	Rhodococcus sp. R04	+	+	+	-	-	-
	Rhodococcus sp. R1101	+	+	+	-	-	-
	Rhodococcus triatomae BKS 15-14	-	-	-	-	-	-
	Rhodococcus wratislaviensis IFP 2016	-	-	-	-	-	-
	Rothia aeria F0474	-	-	-	-	-	-
	Rothia dentocariosa ATCC 17931	-	-	-	-	-	-
	Rothia dentocariosa M567	-	-	-	-	-	-
	Rothia mucilaginosa	-	-	-	-	-	-
	Ruania albidiflava DSM 18029	+	+	+	-	-	-
	Rubrobacter xylanophilus DSM 9941	+	+	+	-	-	+
	Saccharomonospora azurea NA-128	+	+	+	-	-	-
	Saccharomonospora cyanea NA-134	+	+	+	-	-	-
	Saccharomonospora glauca K62	+	+	+	-	-	-
	Saccharomonospora halophila 8	+	-	-	-	-	-
	Saccharomonospora marina XMU15	+	+	+	-	-	-
	Saccharomonospora paurometabolica YIM 90007	+	+	+	-	-	-
	Saccharomonospora saliphila YIM 90502	+	-	-	-	-	-
	Saccharomonospora viridis DSM 43017	+	+	+	-	-	-
	Saccharomonospora xinjiangensis XJ-54	+	+	+	-	-	-
	Saccharopolyspora erythraea NRRL 2338	+	+	+	-	-	-
	Saccharopolyspora spinosa NRRL 18395	+	+	+	-	-	-
	Saccharothrix espanaensis DSM 44229	-	-	-	-	-	-
	Salinibacterium sp. PAMC 21357	-	-	-	-	-	-
	Salinispora arenicola CNS-205	-	-	-	-	-	-
	Salinispora pacifica CNQ768	-	-	-	-	-	-
	Salinispora tropica CNB-440	+	+	+	-	-	-
	Sanguibacter keddieii DSM 10542	-	-	-	-	-	-
	Sanguibacter sp. JC301	-	-	-	-	-	-
	Saxeibacter lacteus DSM 19367	-	-	-	-	-	-
	Scardovia inopinata F0304	-	-	-	-	-	-
	Scardovia wiggsiae F0424	-	-	-	-	-	-
	Sciscionella marina DSM 45152	+	+	+	-	-	-
	Segniliparus rotundus DSM 44985	-	-	-	-	-	-
	Segniliparus rugosus ATCC BAA-974	-	-	-	-	-	-
	Serinicoccus marinus DSM 15273	+	+	+	-	-	-
	Serinicoccus profundi MCCC 1A05965	+	+	+	-	-	-
	Slackia exigua ATCC 700122	-	-	-	-	-	-
	Slackia heliotrinireducens DSM 20476	+	+	+	-	-	-
	Slackia piriformis YIT 12062	-	-	-	-	-	-
	Slackia sp. CM382	-	-	-	-	-	-
	Smaragdicoccus niigatensis DSM 44881	-	-	-	-	-	-
	Solirubrobacter soli DSM 22325	+	+	+	-	-	-
	Solirubrobacter sp. URHD0082	+	+	+	-	-	-
	Sporichthya polymorpha DSM 43042	-	-	-	-	-	-
	Stackebrandtia nassauensis DSM 44728	-	-	-	-	-	-
	Streptomyces acidiscabies 84-104	-	-	-	-	-	-
	Streptomyces afghaniensis 772	-	-	-	-	-	-
	Streptomyces albulus CCRC 11814	-	-	-	-	-	-
	Streptomyces albus J1074	+	+	+	-	-	-
	Streptomyces aurantiacus JA 4570	-	-	-	-	-	-
	Streptomyces auratus AGR0001	-	-	-	-	-	-
	Streptomyces avermitilis MA-4680	-	-	-	-	-	-
	Streptomyces bingchenggensis BCW-1	-	-	-	-	-	-
	Streptomyces bottropensis ATCC 25435	-	-	-	-	-	-
	Streptomyces canus 299MFChir4.1	-	-	-	-	-	-
	Streptomyces cattleya NRRL 8057	-	-	-	-	-	-
	Streptomyces cattleya NRRL 8057 = DSM 46488	-	-	-	-	-	-
	Streptomyces chartreusis NRRL 12338	-	-	-	-	-	-
	Streptomyces clavuligerus ATCC 27064	-	-	-	-	-	-
	Streptomyces coelicoflavus ZG0656	+	+	+	-	-	-
	Streptomyces coelicolor A3(2)	-	-	-	-	-	-
	Streptomyces collinus Tu 365	+	+	+	-	-	-
	Streptomyces davawensis JCM 4913	-	-	-	-	-	-
	Streptomyces filamentosus	-	-	-	-	-	-
	Streptomyces flavidovirens DSM 40150	-	-	-	-	-	-
	Streptomyces flavogriseus ATCC 33331	-	-	-	-	-	-
	Streptomyces fulvissimus DSM 40593	-	-	-	-	-	-
	Streptomyces gancidicus BKS 13-15	-	-	-	-	-	-
	Streptomyces ghanaensis ATCC 14672	+	-	-	-	-	-
	Streptomyces globisporus C-1027	-	-	-	-	-	-
	Streptomyces griseoaurantiacus M045	-	-	-	-	-	-
	Streptomyces griseoflavus Tu4000	-	-	-	-	-	-
	Streptomyces griseus NBRC 13350	-	-	-	-	-	-
	Streptomyces griseus XylebKG-1	+	+	+	-	-	-
	Streptomyces himastatinicus ATCC 53653	-	-	-	-	-	-
	Streptomyces hygroscopicus jinggangensis 5008	+	+	+	-	-	-
	Streptomyces ipomoeae 91-03	-	-	-	-	-	-
	Streptomyces lividans 1326	-	-	-	-	-	-
	Streptomyces lividans TK24	-	-	-	-	-	-
	Streptomyces lysosuperificus ATCC 31396	-	-	-	-	-	-
	Streptomyces mobaraensis NBRC 13819	-	-	-	-	-	-
	Streptomyces pristinaespiralis ATCC 25486	-	-	-	-	-	-
	Streptomyces prunicolor NBRC 13075	-	-	-	-	-	-
	Streptomyces purpureus KA281	-	-	-	-	-	-
	Streptomyces rimosus subsp. rimosus ATCC 10970	-	-	-	-	-	-
	Streptomyces roseosporus NRRL 15998	-	-	-	-	-	-
	Streptomyces scabiei 87.22	-	-	-	-	-	-
	Streptomyces scabrisporus DSM 41855	-	-	-	-	-	-
	Streptomyces somaliensis DSM 40738	-	-	-	-	-	-
	Streptomyces sp. 142MFCol3.1	-	-	-	-	-	-
	Streptomyces sp. 303MFCol5.2	-	-	-	-	-	-
	Streptomyces sp. 351MFTsu5.1	-	-	-	-	-	-
	Streptomyces sp. AA0539	-	-	-	-	-	-
	Streptomyces sp. AA1529	-	-	-	-	-	-
	Streptomyces sp. AA4	+	+	+	-	-	-
	Streptomyces sp. Amel2xE9	+	+	+	-	-	-
	Streptomyces sp. ATexAB-D23	-	-	-	-	-	-
	Streptomyces sp. AW19M42	-	-	-	-	-	-
	Streptomyces sp. BoleA5	+	+	+	-	-	-
	Streptomyces sp. C	-	-	-	-	-	-
	Streptomyces sp. CcalMP-8W	-	-	-	-	-	-
	Streptomyces sp. CNB091	-	-	-	-	-	-
	Streptomyces sp. CNH287	-	-	-	-	-	-
	Streptomyces sp. CNQ766	+	+	+	-	-	-
	Streptomyces sp. CNQ865	+	+	+	-	-	-
	Streptomyces sp. CNS335	+	+	+	-	-	-
	Streptomyces sp. CNS606	+	+	+	-	-	-
	Streptomyces sp. CNS615	-	-	-	-	-	-
	Streptomyces sp. CNT302	-	-	-	-	-	-
	Streptomyces sp. CNT318	-	-	-	-	-	-
	Streptomyces sp. CNT360	-	-	-	-	-	-
	Streptomyces sp. CNT372	-	-	-	-	-	-
	Streptomyces sp. CNY228	+	+	+	-	-	-
	Streptomyces sp. CNY243	+	+	+	-	-	-
	Streptomyces sp. DvalAA-83	-	-	-	-	-	-
	Streptomyces sp. e14	+	+	+	-	-	-
	Streptomyces sp. FxanaC1	-	-	-	-	-	-
	Streptomyces sp. FxanaD5	-	-	-	-	-	-
	Streptomyces sp. FXJ7.023	-	-	-	-	-	-
	Streptomyces sp. HGB0020	+	+	+	-	-	-
	Streptomyces sp. HmicA12	-	-	-	-	-	-
	Streptomyces sp. HPH0547	-	-	-	-	-	-
	Streptomyces sp. KhCrAH-244	-	-	-	-	-	-
	Streptomyces sp. KhCrAH-340	-	-	-	-	-	-
	Streptomyces sp. LaPpAH-108	+	+	+	-	-	-
	Streptomyces sp. LaPpAH-165	-	-	-	-	-	-
	Streptomyces sp. LaPpAH-202	+	+	+	-	-	-
	Streptomyces sp. LaPpAH-95	-	-	-	-	-	-
	Streptomyces sp. Mg1	-	-	-	-	-	-
	Streptomyces sp. MspMP-M5	+	+	+	-	-	-
	Streptomyces sp. PAMC26508	-	-	-	-	-	-
	Streptomyces sp. PP-C42	-	-	-	-	-	-
	Streptomyces sp. PsTaAH-124	+	+	+	-	-	-
	Streptomyces sp. R1-NS-10	-	-	-	-	-	-
	Streptomyces sp. S4	-	-	-	-	-	-
	Streptomyces sp. SA3_actF	-	-	-	-	-	-
	Streptomyces sp. SA3_actG	-	-	-	-	-	-
	Streptomyces sp. ScaeMP-e10	-	-	-	-	-	-
	Streptomyces sp. SirexAA-E	-	-	-	-	-	-
	Streptomyces sp. SM8	+	+	+	-	-	-
	Streptomyces sp. SPB74	-	-	-	-	-	-
	Streptomyces sp. SPB78	-	-	-	-	-	-
	Streptomyces sp. SS	-	-	-	-	-	-
	Streptomyces sp. TAA040	-	-	-	-	-	-
	Streptomyces sp. TAA204	+	+	+	-	-	-
	Streptomyces sp. TAA486	-	-	-	-	-	-
	Streptomyces sp. TOR3209	-	-	-	-	-	-
	Streptomyces sp. Tu6071	-	-	-	-	-	-
	Streptomyces sp. W007	-	-	-	-	-	-
	Streptomyces sp. Wigar10	-	-	-	-	-	-
	Streptomyces sulphureus DSM 40104	+	+	+	-	-	-
	Streptomyces sviceus ATCC 29083	-	-	-	-	-	-
	Streptomyces tsukubaensis NRRL18488	+	+	+	-	-	-
	Streptomyces turgidiscabies Car8	-	-	-	-	-	-
	Streptomyces venezuelae ATCC 10712	-	-	-	-	-	-
	Streptomyces violaceusniger SPC6	-	-	-	-	-	-
	Streptomyces violaceusniger Tu 4113	-	-	-	-	-	-
	Streptomyces viridochromogenes DSM 40736	-	-	-	-	-	-
	Streptomyces viridosporus T7A	+	+	+	-	-	-
	Streptomyces vitaminophilus DSM 41686	-	-	-	-	-	-
	Streptomyces xinghaiensis S187	+	+	+	-	-	-
	Streptomyces zinciresistens K42	-	-	-	-	-	-
	Streptosporangium roseum DSM 43021	+	+	+	-	-	-
	Terracoccus sp. 273MFTsu3.1	-	-	-	-	-	-
	Tetrasphaera elongata Lp2	-	-	-	-	-	-
	Thermobifida fusca TM51	-	-	-	-	-	-
	Thermobifida fusca YX	-	-	-	-	-	-
	Thermobispora bispora DSM 43833	-	-	-	-	-	-
	Thermocrispum agreste DSM 44070	-	-	-	-	-	-
	Thermocrispum municipale DSM 44069	-	-	-	-	-	-
	Thermomonospora curvata DSM 43183	-	-	-	-	-	-
	Tropheryma whipplei TW08 27	-	-	-	-	-	-
	Tsukamurella paurometabola DSM 20162	-	-	-	-	-	-
	Tsukamurella sp. 1534	+	+	+	-	-	-
	Turicella otitidis ATCC 51513	+	+	+	-	-	-
	Varibaculum cambriense DSM 15806	-	-	-	-	-	-
	Verrucosispora maris AB-18-032	+	+	+	-	-	-
	Xylanimonas cellulosilytica DSM 15894	-	-	-	-	-	-
	Yaniella halotolerans DSM 15476	+	+	+	-	-	-
	Zimmermannella faecalis ATCC 13722	-	-	-	-	-	-
Aquificae	Aquifex aeolicus VF5	+	+	+	-	-	-
	Desulfurobacterium thermolithotrophum DSM 11699	+	+	+	+	-	-
	Hydrogenivirga sp. 128-5-R1-1	+	+	+	+	-	-
	Hydrogenobacter thermophilus TK-6	+	+	+	+	-	-
	Hydrogenobaculum sp. Y04AAS1	-	-	-	-	-	-
	Persephonella marina EX-H1	-	-	-	-	-	-
	Sulfurihydrogenibium azorense Az-Fu1	-	-	-	-	-	-
	Sulfurihydrogenibium sp. YO3AOP1	-	-	-	-	-	-
	Sulfurihydrogenibium yellowstonense SS-5	-	-	-	-	-	-
	Thermocrinis albus DSM 14484	+	+	+	+	-	-
	Thermovibrio ammonificans HB-1	+	+	+	+	-	-
	Desulfurobacterium sp. TC5-1	+	+	+	+	-	-
	Hydrogenobaculum sp. SN	-	-	-	-	-	-
	Hydrogenobaculum sp. HO	-	-	-	-	-	-
Bacteroidetes	Aequorivita capsosiphonis DSM 23843	-	-	-	-	-	-
	Aequorivita sublithincola DSM 14238	-	-	-	-	-	-
	Algoriphagus mannitolivorans DSM 15301	+	-	-	+	-	-
	Algoriphagus marincola DSM 16067	+	-	-	+	-	-
	Algoriphagus sp. PR1	+	-	-	+	-	-
	Algoriphagus terrigena DSM 22685	+	-	-	+	-	-
	Algoriphagus vanfongensis DSM 17529	-	-	-	-	-	-
	Alistipes finegoldii CAG:68	-	-	-	-	-	-
	Alistipes finegoldii DSM 17242	-	-	-	-	-	-
	Alistipes indistinctus YIT 12060	-	-	-	-	-	-
	Alistipes onderdonkii DSM 19147	-	-	-	-	-	-
	Alistipes putredinis CAG:67	-	-	-	-	-	-
	Alistipes putredinis DSM 17216	-	-	-	-	-	-
	Alistipes senegalensis JC50	-	-	-	-	-	-
	Alistipes shahii WAL 8301	-	-	-	-	-	-
	Alistipes sp. AP11	-	-	-	-	-	-
	Alistipes sp. CAG:157	-	-	-	-	-	-
	Alistipes sp. CAG:268	-	-	-	-	-	-
	Alistipes sp. CAG:29	-	-	-	-	-	-
	Alistipes sp. CAG:435	-	-	-	-	-	-
	Alistipes sp. CAG:514	-	-	-	-	-	-
	Alistipes sp. CAG:53	-	-	-	-	-	-
	Alistipes sp. CAG:831	-	-	-	-	-	-
	Alistipes sp. HGB5	-	-	-	-	-	-
	Alistipes sp. JC136	-	-	-	-	-	-
	Alloprevotella rava F0323	-	-	-	-	-	-
	Anaerophaga sp. HS1	+	-	-	+	-	-
	Anaerophaga thermohalophila DSM 12881	+	-	-	+	-	-
	Aquimarina agarilytica ZC1	-	-	-	-	-	-
	Aquimarina latercula DSM 2041	-	-	-	-	-	-
	Aquimarina muelleri DSM 19832	-	-	-	-	-	-
	Arcticibacter svalbardensis MN12-7	+	-	-	+	-	-
	Arenibacter certesii DSM 19833	-	-	-	-	-	-
	Arenibacter latericius DSM 15913	-	-	-	-	-	-
	Bacteroidales bacterium ph8	-	-	-	-	-	-
	Bacteroides barnesiae DSM 18169	-	-	-	-	-	-
	Bacteroides caccae ATCC 43185	-	-	-	-	-	-
	Bacteroides caccae CAG:21	-	-	-	-	-	-
	Bacteroides cellulosilyticus CAG:158	-	-	-	-	-	-
	Bacteroides cellulosilyticus DSM 14838	-	-	-	-	-	-
	Bacteroides clarus CAG:160	-	-	-	-	-	-
	Bacteroides clarus YIT 12056	-	-	-	-	-	-
	Bacteroides coprocola CAG:162	-	-	-	-	-	-
	Bacteroides coprocola DSM 17136	-	-	-	-	-	-
	Bacteroides coprophilus CAG:333	-	-	-	-	-	-
	Bacteroides coprophilus DSM 18228	-	-	-	-	-	-
	Bacteroides coprosuis DSM 18011	-	-	-	-	-	-
	Bacteroides dorei 5_1_36/D4	-	-	-	-	-	-
	Bacteroides dorei CAG:222	-	-	-	-	-	-
	Bacteroides eggerthii 1 2 48FAA	-	-	-	-	-	-
	Bacteroides eggerthii CAG:109	-	-	-	-	-	-
	Bacteroides faecis CAG:32	-	-	-	-	-	-
	Bacteroides faecis MAJ27	-	-	-	-	-	-
	Bacteroides finegoldii CAG:203	-	-	-	-	-	-
	Bacteroides finegoldii DSM 17565	-	-	-	-	-	-
	Bacteroides fluxus YIT 12057	-	-	-	-	-	-
	Bacteroides fragilis 638R	-	-	-	-	-	-
	Bacteroides fragilis CAG:47	-	-	-	-	-	-
	Bacteroides fragilis CAG:558	-	-	-	-	-	-
	Bacteroides gallinarum DSM 18171	-	-	-	-	-	-
	Bacteroides graminisolvens DSM 19988	-	-	-	-	-	-
	Bacteroides helcogenes P 36-108	-	-	-	-	-	-
	Bacteroides intestinalis CAG:315	-	-	-	-	-	-
	Bacteroides intestinalis CAG:564	-	-	-	-	-	-
	Bacteroides intestinalis DSM 17393	-	-	-	-	-	-
	Bacteroides massiliensis B84634 = DSM 17679	-	-	-	-	-	-
	Bacteroides nordii CL02T12C05	-	-	-	-	-	-
	Bacteroides oleiciplenus YIT 12058	-	-	-	-	-	-
	Bacteroides ovatus 3 8 47FAA	-	-	-	-	-	-
	Bacteroides ovatus CAG:22	-	-	-	-	-	-
	Bacteroides pectinophilus CAG:437	-	-	-	-	-	-
	Bacteroides plebeius CAG:211	-	-	-	-	-	-
	Bacteroides plebeius DSM 17135	-	-	-	-	-	-
	Bacteroides propionicifaciens DSM 19291	-	-	-	-	-	-
	Bacteroides pyogenes DSM 20611	-	-	-	-	-	-
	Bacteroides salanitronis DSM 18170	-	-	-	-	-	-
	Bacteroides salyersiae	-	-	-	-	-	-
	Bacteroides sp. 1_1_14	-	-	-	-	-	-
	Bacteroides sp. 1_1_30	-	-	-	-	-	-
	Bacteroides sp. 1_1_6	-	-	-	-	-	-
	Bacteroides sp. 2_1_16	-	-	-	-	-	-
	Bacteroides sp. 2_1_22	-	-	-	-	-	-
	Bacteroides sp. 2_1_33B	-	-	-	-	-	-
	Bacteroides sp. 2_1_56FAA	-	-	-	-	-	-
	Bacteroides sp. 2_1_7	-	-	-	-	-	-
	Bacteroides sp. 2_2_4	-	-	-	-	-	-
	Bacteroides sp. 20_3	-	-	-	-	-	-
	Bacteroides sp. 3_1_19	-	-	-	-	-	-
	Bacteroides sp. 3_1_23	-	-	-	-	-	-
	Bacteroides sp. 3_1_33FAA	-	-	-	-	-	-
	Bacteroides sp. 3_1_40A	-	-	-	-	-	-
	Bacteroides sp. 3_2_5	-	-	-	-	-	-
	Bacteroides sp. 4_1_36	-	-	-	-	-	-
	Bacteroides sp. 4_3_47FAA	-	-	-	-	-	-
	Bacteroides sp. 9_1_42FAA	-	-	-	-	-	-
	Bacteroides sp. CAG:1060	-	-	-	-	-	-
	Bacteroides sp. CAG:1076	-	-	-	-	-	-
	Bacteroides sp. CAG:144	-	-	-	-	-	-
	Bacteroides sp. CAG:189	-	-	-	-	-	-
	Bacteroides sp. CAG:20	-	-	-	-	-	-
	Bacteroides sp. CAG:443	-	-	-	-	-	-
	Bacteroides sp. CAG:462	-	-	-	-	-	-
	Bacteroides sp. CAG:530	-	-	-	-	-	-
	Bacteroides sp. CAG:545	-	-	-	-	-	-
	Bacteroides sp. CAG:598	-	-	-	-	-	-
	Bacteroides sp. CAG:633	-	-	-	-	-	-
	Bacteroides sp. CAG:661	-	-	-	-	-	-
	Bacteroides sp. CAG:702	-	-	-	-	-	-
	Bacteroides sp. CAG:709	-	-	-	-	-	-
	Bacteroides sp. CAG:714	-	-	-	-	-	-
	Bacteroides sp. CAG:754	-	-	-	-	-	-
	Bacteroides sp. CAG:770	-	-	-	-	-	-
	Bacteroides sp. CAG:875	-	-	-	-	-	-
	Bacteroides sp. CAG:927	-	-	-	-	-	-
	Bacteroides sp. CAG:98	-	-	-	-	-	-
	Bacteroides sp. D1	-	-	-	-	-	-
	Bacteroides sp. D2	-	-	-	-	-	-
	Bacteroides sp. D20	-	-	-	-	-	-
	Bacteroides sp. D22	-	-	-	-	-	-
	Bacteroides sp. HPS0048	-	-	-	-	-	-
	Bacteroides stercoris ATCC 43183	-	-	-	-	-	-
	Bacteroides stercoris CAG:120	-	-	-	-	-	-
	Bacteroides thetaiotaomicron CAG:40	-	-	-	-	-	-
	Bacteroides thetaiotaomicron dnLKV9	-	-	-	-	-	-
	Bacteroides thetaiotaomicron VPI-5482	-	-	-	-	-	-
	Bacteroides uniformis	-	-	-	-	-	-
	Bacteroides uniformis ATCC 8492	-	-	-	-	-	-
	Bacteroides uniformis CAG:3	-	-	-	-	-	-
	Bacteroides vulgatus	-	-	-	-	-	-
	Bacteroides vulgatus CAG:6	-	-	-	-	-	-
	Bacteroides xylanisolvens	-	-	-	-	-	-
	Bacteroides xylanisolvens SD CC 1b	-	-	-	-	-	-
	Bacteroidetes bacterium oral taxon 272 str. F0290	-	-	-	-	-	-
	Bacteroidetes bacterium SCGC AAA027-G08	+	-	-	-	-	-
	Bacteroidetes bacterium SCGC AAA027-N21	-	-	-	-	-	-
	Bacteroidetes oral taxon 274 str. F0058	-	-	-	-	-	-
	Balneola vulgaris DSM 17893	-	-	-	-	-	-
	Barnesiella intestinihominis YIT 11860	-	-	-	-	-	-
	Belliella baltica DSM 15883	-	-	-	-	-	-
	Bergeyella zoohelcum	-	-	-	-	-	-
	Bizionia argentinensis JUB59	-	-	-	-	-	-
	Blattabacterium sp. (Blaberus giganteus)	-	-	-	-	-	-
	Blattabacterium sp. (Blatta orientalis) str. Tarazona	-	-	-	-	-	-
	Blattabacterium sp. (Blattella germanica) str. Bge	-	-	-	-	-	-
	Blattabacterium sp. (Cryptocercus punctulatus) str. Cpu	-	-	-	-	-	-
	Blattabacterium sp. (Mastotermes darwiniensis) str. MADAR	-	-	-	-	-	-
	Blattabacterium sp. (Panesthia angustipennis spadica) str. BPAA	-	-	-	-	-	-
	Blattabacterium sp. (Periplaneta americana) str. BPLAN	-	-	-	-	-	-
	Butyricimonas synergistica DSM 23225	-	-	-	-	-	-
	Candidatus Amoebophilus asiaticus 5a2	-	-	-	-	-	-
	Candidatus Azobacteroides pseudotrichonymphae genomovar. CFP2	-	-	-	-	-	-
	Candidatus Prevotella conceptionensis 9403948	-	-	-	-	-	-
	Candidatus Sulcia muelleri str. Hc (Homalodisca coagulata)	-	-	-	-	-	-
	Candidatus Uzinura diaspidicola str. ASNER	-	-	-	-	-	-
	Capnocytophaga canimorsus Cc5	-	-	-	-	-	-
	Capnocytophaga cynodegmi DSM 19736	-	-	-	-	-	-
	Capnocytophaga gingivalis ATCC 33624	-	-	-	-	-	-
	Capnocytophaga granulosa ATCC 51502	-	-	-	-	-	-
	Capnocytophaga ochracea	-	-	-	-	-	-
	Capnocytophaga sp. CM59	-	-	-	-	-	-
	Capnocytophaga sp. oral taxon 324 str. F0483	-	-	-	-	-	-
	Capnocytophaga sp. oral taxon 326 str. F0382	-	-	-	-	-	-
	Capnocytophaga sp. oral taxon 329 str. F0087	-	-	-	-	-	-
	Capnocytophaga sp. oral taxon 332 str. F0381	-	-	-	-	-	-
	Capnocytophaga sp. oral taxon 335 str. F0486	-	-	-	-	-	-
	Capnocytophaga sp. oral taxon 336 str. F0502	-	-	-	-	-	-
	Capnocytophaga sp. oral taxon 338 str. F0234	-	-	-	-	-	-
	Capnocytophaga sp. oral taxon 380 str. F0488	-	-	-	-	-	-
	Capnocytophaga sp. oral taxon 412 str. F0487	-	-	-	-	-	-
	Capnocytophaga sputigena ATCC 33612	-	-	-	-	-	-
	Cecembia lonarensis LW9	-	-	-	-	-	-
	Cellulophaga algicola DSM 14237	-	-	-	-	-	-
	Cellulophaga baltica	-	-	-	-	-	-
	Cellulophaga lytica DSM 7489	-	-	-	-	-	-
	Cesiribacter andamanensis AMV16	-	-	-	-	-	-
	Chitinophaga pinensis DSM 2588	-	-	-	-	-	-
	Chitinophaga sp. JGI 0001002-D04	-	-	-	-	-	-
	Chitinophagaceae bacterium JGI 0001002-J12	-	-	-	-	-	-
	Chlorobaculum parvum NCIB 8327	-	-	-	-	-	-
	Chlorobium chlorochromatii CaD3	-	-	-	-	-	-
	Chlorobium ferrooxidans DSM 13031	-	-	-	-	-	-
	Chlorobium limicola DSM 245	-	-	-	-	-	-
	Chlorobium luteolum DSM 273	-	-	-	-	-	-
	Chlorobium phaeobacteroides	-	-	-	-	-	-
	Chlorobium phaeovibrioides DSM 265	-	-	-	-	-	-
	Chlorobium tepidum TLS	-	-	-	-	-	-
	Chloroherpeton thalassium ATCC 35110	-	-	-	-	-	-
	Chryseobacterium caeni DSM 17710	-	-	-	-	-	-
	Chryseobacterium daeguense DSM 19388	-	-	-	-	-	-
	Chryseobacterium gleum ATCC 35910	-	-	-	-	-	-
	Chryseobacterium gregarium DSM 19109	-	-	-	-	-	-
	Chryseobacterium palustre DSM 21579	+	-	-	+	-	-
	Chryseobacterium sp. CF314	-	-	-	-	-	-
	Chryseobacterium taeanense ARB2	+	+	+	+	-	-
	Croceibacter atlanticus HTCC2559	-	-	-	-	-	-
	Cyclobacteriaceae bacterium AK24	-	-	-	-	-	-
	Cyclobacterium marinum DSM 745	-	+	-	-	-	-
	Cyclobacterium qasimii M12-11B	+	+	+	+	-	-
	Cytophaga aurantiaca DSM 3654	-	-	-	-	-	-
	Cytophaga hutchinsonii ATCC 33406	-	-	-	-	-	-
	Cytophagaceae bacterium JGI 0001001-B3	-	+	-	-	-	-
	Cytophagales str. B6	-	-	-	-	-	-
	Dokdonia donghaensis MED134	-	-	-	-	-	-
	Dokdonia sp. PRO95	-	-	-	-	-	-
	Dyadobacter alkalitolerans DSM 23607	+	+	+	+	-	-
	Dyadobacter beijingensis DSM 21582	+	+	+	-	-	-
	Dyadobacter fermentans DSM 18053	+	+	+	-	-	-
	Dysgonomonas capnocytophagoides DSM 22835	-	-	-	-	-	-
	Dysgonomonas gadei ATCC BAA-286	-	-	-	-	-	-
	Dysgonomonas mossii DSM 22836	-	-	-	-	-	-
	Echinicola pacifica DSM 19836	-	-	-	-	-	-
	Echinicola vietnamensis DSM 17526	-	-	-	-	-	-
	Elizabethkingia anophelis	-	-	-	-	-	-
	Elizabethkingia meningoseptica	-	-	-	-	-	-
	Empedobacter brevis NBRC 14943	-	-	-	-	-	-
	Emticicia oligotrophica DSM 17448	+	-	-	+	-	-
	Epilithonimonas tenax DSM 16811	-	-	-	-	-	-
	Eudoraea adriatica DSM 19308	-	-	-	-	-	-
	Fibrella aestuarina BUZ 2	+	-	-	+	-	-
	Fibrisoma limi BUZ 3	+	-	-	+	-	-
	Flavobacteria bacterium BAL38	-	-	-	-	-	-
	Flavobacteria bacterium BBFL7	-	-	-	-	-	-
	Flavobacteria bacterium MS024-2A	-	-	-	-	-	-
	Flavobacteria bacterium MS024-3C	-	-	-	-	-	-
	Flavobacteriaceae bacterium 3519-10	-	-	-	-	-	-
	Flavobacteriaceae bacterium HQM9	-	-	-	-	-	-
	Flavobacteriaceae bacterium P7-3-5	-	-	-	-	-	-
	Flavobacteriaceae bacterium S85	-	-	-	-	-	-
	Flavobacteriales bacterium ALC-1	-	-	-	-	-	-
	Flavobacterium antarcticum DSM 19726	-	-	-	-	-	-
	Flavobacterium branchiophilum FL-15	-	-	-	-	-	-
	Flavobacterium columnare ATCC 49512	-	-	-	-	-	-
	Flavobacterium daejeonense DSM 17708	-	-	-	-	-	-
	Flavobacterium denitrificans DSM 15936	-	-	-	-	-	-
	Flavobacterium filum DSM 17961	-	-	-	-	-	-
	Flavobacterium frigidarium DSM 17623	-	-	-	-	-	-
	Flavobacterium frigoris PS1	-	-	-	-	-	-
	Flavobacterium gelidilacus DSM 15343	-	-	-	-	-	-
	Flavobacterium indicum GPTSA100-9	-	-	-	-	-	-
	Flavobacterium johnsoniae UW101	-	-	-	-	-	-
	Flavobacterium psychrophilum JIP02/86	-	-	-	-	-	-
	Flavobacterium rivuli DSM 21788	-	-	-	-	-	-
	Flavobacterium soli DSM 19725	-	-	-	-	-	-
	Flavobacterium sp. ACAM 123	+	-	-	+	-	-
	Flavobacterium sp. B17	-	-	-	-	-	-
	Flavobacterium sp. CF136	-	-	-	-	-	-
	Flavobacterium sp. F52	-	-	-	-	-	-
	Flavobacterium sp. JGI 0001001-D01	-	-	-	-	-	-
	Flavobacterium sp. MS220-5C	-	-	-	-	-	-
	Flavobacterium sp. SCGC AAA160-P02	-	-	-	-	-	-
	Flavobacterium sp. SCGC AAA536-P05	-	-	-	-	-	-
	Flavobacterium sp. URHB0058	-	-	-	-	-	-
	Flavobacterium sp. WG21	-	-	-	-	-	-
	Flavobacterium subsaxonicum DSM 21790	-	-	-	-	-	-
	Flavobacterium suncheonense DSM 17707	-	-	-	-	-	-
	Flavobacterium tegetincola DSM 22377	-	-	-	-	-	-
	Flectobacillus major DSM 103	-	-	-	-	-	-
	Flexibacter elegans DSM 3317	-	-	-	-	-	-
	Flexibacter litoralis DSM 6794	-	-	-	-	-	-
	Flexibacter roseolus DSM 9546	-	-	-	-	-	-
	Flexithrix dorotheae DSM 6795	-	-	-	-	-	-
	Fluviicola taffensis DSM 16823	-	-	-	-	-	-
	Formosa sp. AK20	-	-	-	-	-	-
	Fulvivirga imtechensis AK7	-	-	-	-	-	-
	Gaetbulibacter saemankumensis DSM 17032	-	-	-	-	-	-
	Galbibacter sp. ck-I2-15	-	-	-	-	-	-
	Gelidibacter mesophilus DSM 14095	-	-	-	-	-	-
	Gillisia limnaea DSM 15749	-	-	-	-	-	-
	Gillisia sp. CAL575	-	-	-	-	-	-
	Gillisia sp. CBA3202	-	-	-	-	-	-
	Gillisia sp. JM1	-	-	-	-	-	-
	Gracilimonas tropica DSM 19535	-	-	-	-	-	-
	Gramella echinicola DSM 19838	-	-	-	-	-	-
	Gramella forsetii KT0803	-	-	-	-	-	-
	Gramella portivictoriae DSM 23547	-	-	-	-	-	-
	Haliscomenobacter hydrossis DSM 1100	+	-	-	+	-	-
	Hymenobacter aerophilus DSM 13606	+	-	-	+	-	-
	Hymenobacter norwichensis DSM 15439	+	-	-	+	-	-
	Ignavibacterium album JCM 16511	-	-	-	-	-	-
	Imtechella halotolerans K1	-	-	-	-	-	-
	Indibacter alkaliphilus LW1	-	-	-	+	-	-
	Joostella marina DSM 19592	-	-	-	-	-	-
	Kordia algicida OT-1	-	-	-	-	-	-
	Krokinobacter sp. 4H-3-7-5	-	-	-	-	-	-
	Lacinutrix sp. 5H-3-7-4	-	-	-	-	-	-
	Leadbetterella byssophila DSM 17132	-	-	-	-	-	-
	Leeuwenhoekiella blandensis MED217	-	-	-	-	-	-
	Lewinella cohaerens DSM 23179	+	-	-	+	-	-
	Lewinella persica DSM 23188	+	-	-	+	-	-
	Maribacter sp. HTCC2170	-	-	-	-	-	-
	Marinilabilia salmonicolor JCM 21150	+	-	-	+	-	-
	Mariniradius saccharolyticus AK6	+	-	-	+	-	-
	Marivirga tractuosa DSM 4126	-	-	-	-	-	-
	Melioribacter roseus P3M	-	-	-	-	-	-
	Mesoflavibacter zeaxanthinifaciens	-	-	-	-	-	-
	Mesoflavibacter zeaxanthinifaciens S86	-	-	-	-	-	-
	Mesonia mobilis DSM 19841	-	-	-	-	-	-
	Microscilla marina ATCC 23134	-	-	-	-	-	-
	Mucilaginibacter paludis DSM 18603	-	-	-	-	-	-
	Muricauda ruestringensis DSM 13258	-	-	-	-	-	-
	Myroides injenensis M09-0166	-	-	-	-	-	-
	Myroides odoratimimus	-	-	-	-	-	-
	Myroides odoratus DSM 2801	-	-	-	-	-	-
	Nafulsella turpanensis ZLM-10	+	-	-	+	-	-
	Niabella aurantiaca DSM 17617	+	-	-	+	-	-
	Niabella soli DSM 19437	+	-	-	+	-	-
	Niastella koreensis GR20-10	-	+	-	-	-	-
	Nitritalea halalkaliphila LW7	-	-	-	-	-	-
	Nonlabens dokdonensis DSW-6	-	-	-	-	-	-
	Odoribacter laneus CAG:561	-	-	-	-	-	-
	Odoribacter laneus YIT 12061	-	-	-	-	-	-
	Odoribacter sp. CAG:788	-	-	-	-	-	-
	Odoribacter splanchnicus CAG:14	-	-	-	-	-	-
	Odoribacter splanchnicus DSM 20712	-	-	-	-	-	-
	Odoribacter splanchnicus DSM 220712	-	-	-	-	-	-
	Olivibacter sitiensis DSM 17696	-	+	-	-	-	-
	Ornithobacterium rhinotracheale DSM 15997	-	-	-	-	-	-
	Owenweeksia hongkongensis DSM 17368	-	-	-	-	-	-
	Paludibacter propionicigenes WB4	-	-	-	-	-	-
	Parabacteroides distasonis ATCC 8503	-	-	-	-	-	-
	Parabacteroides goldsteinii	-	-	-	-	-	-
	Parabacteroides gordonii DSM 23371	-	-	-	-	-	-
	Parabacteroides johnsonii CAG:246	-	-	-	-	-	-
	Parabacteroides johnsonii DSM 18315	-	-	-	-	-	-
	Parabacteroides merdae ATCC 43184	-	-	-	-	-	-
	Parabacteroides merdae CAG:48	-	-	-	-	-	-
	Parabacteroides sp. 20_3	-	-	-	-	-	-
	Parabacteroides sp. ASF519	-	-	-	-	-	-
	Parabacteroides sp. CAG:2	-	-	-	-	-	-
	Parabacteroides sp. CAG:409	-	-	-	-	-	-
	Parabacteroides sp. D13	-	-	-	-	-	-
	Parabacteroides sp. D25	-	-	-	-	-	-
	Paraprevotella clara CAG:116	-	-	-	-	-	-
	Paraprevotella clara YIT 11840	-	-	-	-	-	-
	Paraprevotella xylaniphila YIT 11841	-	-	-	-	-	-
	Pedobacter agri PB92	-	-	-	-	-	-
	Pedobacter arcticus A12	+	-	-	+	-	-
	Pedobacter glucosidilyticus DSM 23534	-	-	-	-	-	-
	Pedobacter heparinus DSM 2366	-	-	-	-	-	-
	Pedobacter oryzae DSM 19973	+	-	-	+	-	-
	Pedobacter saltans DSM 12145	-	-	-	-	-	-
	Pedobacter sp. BAL39	-	-	-	-	-	-
	Pelodictyon phaeoclathratiforme BU-1	-	-	-	-	-	-
	Phocaeicola abscessus CCUG 55929	-	-	-	-	-	-
	Polaribacter franzmannii ATCC 700399	+	-	-	+	-	-
	Polaribacter irgensii 23-P	+	-	-	+	-	-
	Polaribacter sp. MED152	-	-	-	-	-	-
	Pontibacter roseus DSM 17521	+	-	-	+	-	-
	Pontibacter sp. BAB1700	+	-	-	+	-	-
	Porphyromonas asaccharolytica	-	-	-	-	-	-
	Porphyromonas asaccharolytica PR426713P-I	-	-	-	-	-	-
	Porphyromonas bennonis DSM 23058	-	-	-	-	-	-
	Porphyromonas cansulci JCM 13913	+	-	-	+	-	-
	Porphyromonas catoniae F0037	-	-	-	-	-	-
	Porphyromonas crevioricanis JCM 15906	+	-	-	+	-	-
	Porphyromonas endodontalis ATCC 35406	+	-	-	+	-	-
	Porphyromonas gingivalis ATCC 33277	+	-	-	+	-	-
	Porphyromonas gulae DSM 15663	+	-	-	+	-	-
	Porphyromonas levii DSM 23370	-	-	-	-	-	-
	Porphyromonas macacae DSM 20710	+	-	-	+	-	-
	Porphyromonas somerae DSM 23386	-	-	-	-	-	-
	Porphyromonas sp. CAG:1061	-	-	-	-	-	-
	Porphyromonas sp. oral taxon 278 str. W7784	-	-	-	-	-	-
	Porphyromonas sp. oral taxon 279 str. F0450	-	-	-	-	-	-
	Porphyromonas uenonis 60-3	-	-	-	-	-	-
	Prevotella albensis DSM 11370	-	-	-	-	-	-
	Prevotella amnii CRIS 21A-A	-	-	-	-	-	-
	Prevotella baroniae	-	-	-	-	-	-
	Prevotella bergensis DSM 17361	-	-	-	-	-	-
	Prevotella bivia	-	-	-	-	-	-
	Prevotella bivia JCVIHMP010	-	-	-	-	-	-
	Prevotella bryantii B14	-	-	-	-	-	-
	Prevotella buccae	-	-	-	-	-	-
	Prevotella buccalis ATCC 35310	-	-	-	-	-	-
	Prevotella copri CAG:164	-	-	-	-	-	-
	Prevotella copri DSM 18205	-	-	-	-	-	-
	Prevotella corporis DSM 18810	-	-	-	-	-	-
	Prevotella dentalis DSM 3688	-	-	-	-	-	-
	Prevotella denticola	-	-	-	-	-	-
	Prevotella disiens FB035-09AN	-	-	-	-	-	-
	Prevotella histicola F0411	-	-	-	-	-	-
	Prevotella intermedia 17	-	-	-	-	-	-
	Prevotella intermedia ATCC 25611	-	-	-	-	-	-
	Prevotella loescheii DSM 19665	-	-	-	-	-	-
	Prevotella maculosa	-	-	-	-	-	-
	Prevotella marshii DSM 16973	-	-	-	-	-	-
	Prevotella melaninogenica	-	-	-	-	-	-
	Prevotella melaninogenica D18	-	-	-	-	-	-
	Prevotella micans	-	-	-	-	-	-
	Prevotella multiformis DSM 16608	-	-	-	-	-	-
	Prevotella multisaccharivorax DSM 17128	-	-	-	-	-	-
	Prevotella nanceiensis DSM 19126	-	-	-	-	-	-
	Prevotella nigrescens ATCC 33563	-	-	-	-	-	-
	Prevotella oralis ATCC 33269	-	-	-	-	-	-
	Prevotella oris	-	-	-	-	-	-
	Prevotella oulorum F0390	-	-	-	-	-	-
	Prevotella pallens ATCC 700821	-	-	-	-	-	-
	Prevotella paludivivens DSM 17968	-	-	-	-	-	-
	Prevotella pleuritidis F0068	-	-	-	-	-	-
	Prevotella ruminicola 23	-	-	-	-	-	-
	Prevotella saccharolytica F0055	-	-	-	-	-	-
	Prevotella salivae DSM 15606	-	-	-	-	-	-
	Prevotella sp. AGR2160	-	-	-	-	-	-
	Prevotella sp. C561	-	-	-	-	-	-
	Prevotella sp. CAG:1031	-	-	-	-	-	-
	Prevotella sp. CAG:1058	-	-	-	-	-	-
	Prevotella sp. CAG:1092	-	-	-	-	-	-
	Prevotella sp. CAG:1124	-	-	-	-	-	-
	Prevotella sp. CAG:1185	-	-	-	-	-	-
	Prevotella sp. CAG:1320	-	-	-	-	-	-
	Prevotella sp. CAG:255	-	-	-	-	-	-
	Prevotella sp. CAG:279	-	-	-	-	-	-
	Prevotella sp. CAG:386	-	-	-	-	-	-
	Prevotella sp. CAG:474	-	-	-	-	-	-
	Prevotella sp. CAG:485	-	-	-	-	-	-
	Prevotella sp. CAG:487	-	-	-	-	-	-
	Prevotella sp. CAG:520	-	-	-	-	-	-
	Prevotella sp. CAG:5226	-	-	-	-	-	-
	Prevotella sp. CAG:592	-	-	-	-	-	-
	Prevotella sp. CAG:604	-	-	-	-	-	-
	Prevotella sp. CAG:617	-	-	-	-	-	-
	Prevotella sp. CAG:732	-	-	-	-	-	-
	Prevotella sp. CAG:755	-	-	-	-	-	-
	Prevotella sp. CAG:873	-	-	-	-	-	-
	Prevotella sp. CAG:891	-	-	-	-	-	-
	Prevotella sp. CAG:924	-	-	-	-	-	-
	Prevotella sp. F0091	-	-	-	-	-	-
	Prevotella sp. MSX73	-	-	-	-	-	-
	Prevotella sp. oral taxon 299 str. F0039	-	-	-	-	-	-
	Prevotella sp. oral taxon 302 str. F0323	-	-	-	-	-	-
	Prevotella sp. oral taxon 306 str. F0472	-	-	-	-	-	-
	Prevotella sp. oral taxon 317 str. F0108	-	-	-	-	-	-
	Prevotella sp. oral taxon 472 str. F0295	-	-	-	-	-	-
	Prevotella sp. oral taxon 473 str. F0040	-	-	-	-	-	-
	Prevotella stercorea CAG:629	-	-	-	-	-	-
	Prevotella stercorea DSM 18206	-	-	-	-	-	-
	Prevotella tannerae ATCC 51259	-	-	-	-	-	-
	Prevotella timonensis	-	-	-	-	-	-
	Prevotella timonensis CRIS 5C-B1	-	-	-	-	-	-
	Prevotella veroralis	-	-	-	-	-	-
	Prevotella veroralis F0319	-	-	-	-	-	-
	Prosthecochloris aestuarii DSM 271	-	-	-	-	-	-
	Proteiniphilum acetatigenes DSM 18083	-	-	-	-	-	-
	Psychroflexus gondwanensis ACAM 44	+	-	-	+	-	-
	Psychroflexus torquis ATCC 700755	+	-	-	+	-	-
	Psychroflexus tropicus DSM 15496	-	-	-	-	-	-
	Psychroserpens burtonensis DSM 12212	-	-	-	-	-	-
	Rhodonellum psychrophilum GCM71 = DSM 17998	+	-	-	+	-	-
	Rhodothermus marinus DSM 4252	-	-	-	-	-	-
	Riemerella anatipestifer	-	-	-	-	-	-
	Riemerella anatipestifer DSM 15868	-	-	-	-	-	-
	Riemerella columbina DSM 16469	-	-	-	-	-	-
	Rikenella microfusus DSM 15922	+	-	-	+	-	-
	Robiginitalea biformata HTCC2501	-	-	-	-	-	-
	Rudanella lutea DSM 19387	+	-	-	+	-	-
	Runella slithyformis DSM 19594	+	-	-	+	-	-
	Runella zeae DSM 19591	-	-	-	-	-	-
	Salinibacter ruber DSM 13855	-	-	-	-	-	-
	Salinibacter sp. J07SB67	-	-	-	-	-	-
	Salinimicrobium terrae DSM 17865	-	-	-	-	-	-
	Salinimicrobium xinjiangense DSM 19287	-	-	-	-	-	-
	Salisaeta longa DSM 21114	-	-	-	-	-	-
	Saprospira grandis DSM 2844	-	-	-	-	-	-
	Saprospira grandis str. Lewin	-	-	-	-	-	-
	Sediminibacterium sp. OR43	+	-	-	+	-	-
	Segetibacter koreensis DSM 18137	+	-	-	+	-	-
	Solitalea canadensis DSM 3403	-	-	-	-	-	-
	Sphingobacterium paucimobilis HER1398	-	-	-	-	-	-
	Sphingobacterium sp. 21	-	-	-	-	-	-
	Sphingobacterium sp. IITKGP-BTPF85	-	-	-	-	-	-
	Sphingobacterium spiritivorum ATCC 33300	-	-	-	-	-	-
	Spirosoma linguale DSM 74	+	+	+	+	-	-
	Spirosoma luteum DSM 19990	+	-	-	+	-	-
	Spirosoma panaciterrae DSM 21099	+	-	-	+	-	-
	Spirosoma spitsbergense DSM 19989	+	-	-	+	-	-
	Sporocytophaga myxococcoides DSM 11118	-	-	-	-	-	-
	Tannerella forsythia ATCC 43037	-	-	-	-	-	-
	Tannerella sp. 6_1_58FAA_CT1	-	-	-	-	-	-
	Tannerella sp. CAG:118	-	-	-	-	-	-
	Tannerella sp. CAG:51	-	-	-	-	-	-
	Tenacibaculum ovolyticum DSM 18103	-	-	-	-	-	-
	Terrimonas ferruginea DSM 30193	-	-	-	-	-	-
	Thermonema rossianum DSM 10300	-	-	-	-	-	-
	unidentified eubacterium SCB49	-	-	-	-	-	-
	Weeksella virosa DSM 16922	-	-	-	-	-	-
	Winogradskyella psychrotolerans RS-3	-	-	-	-	-	-
	Zobellia galactanivorans	-	-	-	-	-	-
	Zunongwangia profunda SM-A87	-	+	-	-	-	-
Chlamydiae	Candidatus Protochlamydia amoebophila UWE25	-	-	-	-	-	-
	Chlamydia pneumoniae	-	-	-	-	-	-
	Chlamydia psittaci	-	-	-	-	-	-
	Chlamydia trachomatis	-	-	-	-	-	-
	Chlamydophila abortus	-	-	-	-	-	-
	Chlamydophila caviae GPIC	-	-	-	-	-	-
	Chlamydophila felis Fe/C-56	-	-	-	-	-	-
	Chlamydophila pecorum E58	-	-	-	-	-	-
	Chlamydophila psittaci Cal10	-	-	-	-	-	-
	Parachlamydia acanthamoebae str. Hall's coccus	-	-	-	-	-	-
	Waddlia chondrophila WSU 86-1044	-	-	-	-	-	-
	Chlamydia ibidis 10-1398/6	-	-	-	-	-	-
	Chlamydia muridarum Nigg	-	-	-	-	-	-
	Chlamydia pecorum	-	-	-	-	-	-
	Chlamydophila abortus LLG	-	-	-	-	-	-
	Chlamydophila sp. 08-1274/3	-	-	-	-	-	-
	Parachlamydia acanthamoebae	-	-	-	-	-	-
	Simkania negevensis Z	-	-	-	-	-	-
Chloroflexi	Anaerolinea thermophila UNI-1	+	+	+	-	+	+
	Chloroflexus aggregans DSM 9485	-	-	-	-	-	-
	Chloroflexus aurantiacus J-10-fl	+	+	+	-	-	-
	Chloroflexus sp. Y-400-fl	+	+	+	-	-	-
	Dehalococcoides ethenogenes 195	-	-	-	-	-	-
	Dehalococcoides sp. BAV1	-	-	-	-	-	-
	Dehalococcoides sp. CBDB1	-	-	-	-	-	-
	Dehalococcoides sp. GT	-	-	-	-	-	-
	Dehalococcoides sp. VS	-	-	-	-	-	-
	Dehalogenimonas lykanthroporepellens BL-DC-9	+	+	+	-	-	-
	Herpetosiphon aurantiacus DSM 785	+	+	+	-	-	-
	Ktedonobacter racemifer DSM 44963	+	+	+	-	-	-
	Oscillochloris trichoides DG-6	+	+	+	-	-	-
	Roseiflexus castenholzii DSM 13941	-	-	-	-	-	-
	Roseiflexus sp. RS-1	-	-	-	-	-	-
	Sphaerobacter thermophilus DSM 20745	+	+	+	-	-	-
	Thermomicrobium roseum DSM 5159	+	+	+	-	+	-
	Caldilinea aerophila DSM 14535 = NBRC 104270	+	+	+	-	+	+
	Chloroflexi bacterium SCGC AB-629-P13	-	-	-	-	-	-
	Chloroflexi bacterium oral taxon 439 isolate Chl1	+	-	-	-	+	+
	Nitrolancetus hollandicus Lb	+	+	+	-	-	-
	SAR202 cluster bacterium SCGC AAA240-N13	-	-	-	-	-	-
	Dehalococcoidia bacterium SCGC AB-539-J10	-	-	-	-	-	-
	Dehalococcoides mccartyi	-	-	-	-	-	-
Cyanobacteria	'Nostoc azollae' 0708	-	-	-	-	-	-
	Acaryochloris marina MBIC11017	+	-	-	+	-	-
	Acaryochloris sp. CCMEE 5410	+	-	-	+	-	-
	Anabaena cylindrica PCC 7122	-	-	-	-	-	-
	Anabaena sp. 90	-	-	-	-	-	-
	Anabaena sp. PCC 7108	-	-	-	-	-	-
	Anabaena variabilis ATCC 29413	-	-	-	-	-	-
	Arthrospira maxima CS-328	-	-	-	-	-	-
	Arthrospira platensis	-	-	-	-	-	-
	Arthrospira platensis str. Paraca	-	-	-	-	-	-
	Arthrospira sp. PCC 8005	-	-	-	-	-	-
	Calothrix sp. PCC 6303	-	-	-	-	-	-
	Calothrix sp. PCC 7103	-	-	-	-	-	-
	Calothrix sp. PCC 7507	-	-	-	-	-	-
	Chamaesiphon minutus PCC 6605	-	-	-	-	-	-
	Chlorogloeopsis fritschii PCC 6912	+	-	-	+	-	-
	Chlorogloeopsis sp. PCC 9212	+	-	-	+	-	-
	Chroococcidiopsis thermalis PCC 7203	+	-	-	+	-	-
	Coleofasciculus chthonoplastes PCC 7420	+	-	-	+	-	-
	Crinalium epipsammum PCC 9333	-	-	-	-	-	-
	Crocosphaera watsonii WH 0003	+	-	-	+	-	-
	Crocosphaera watsonii WH 8501	+	-	-	+	-	-
	Cyanobacterium aponinum PCC 10605	-	-	-	-	-	-
	cyanobacterium PCC 7702	+	-	-	+	-	-
	Cyanobacterium stanieri PCC 7202	-	-	-	-	-	-
	cyanobacterium UCYN-A	-	-	-	-	-	-
	Cyanobium gracile PCC 6307	+	-	-	+	-	-
	Cyanobium sp. PCC 7001	+	-	-	+	-	-
	Cyanothece sp. ATCC 51142	+	-	-	+	-	-
	Cyanothece sp. ATCC 51472	+	-	-	+	-	-
	Cyanothece sp. CCY0110	+	-	-	+	-	-
	Cyanothece sp. PCC 7424	-	-	-	-	-	-
	Cyanothece sp. PCC 7425	-	-	-	-	-	-
	Cyanothece sp. PCC 7822	-	-	-	-	-	-
	Cyanothece sp. PCC 8801	-	-	-	-	-	-
	Cyanothece sp. PCC 8802	-	-	-	-	-	-
	Cylindrospermopsis raciborskii CS-505	-	-	-	-	-	-
	Cylindrospermum stagnale PCC 7417	-	-	-	-	-	-
	Dactylococcopsis salina PCC 8305	-	-	-	-	-	-
	Dolichospermum circinale	-	-	-	-	-	-
	filamentous cyanobacterium ESFC-1	+	-	-	+	-	-
	Fischerella muscicola	+	-	-	+	-	-
	Fischerella sp. JSC-11	+	-	-	+	-	-
	Fischerella sp. PCC 9339	-	-	-	+	-	-
	Fischerella sp. PCC 9431	+	-	-	+	-	-
	Fischerella thermalis PCC 7521	+	-	-	+	-	-
	Geitlerinema sp. PCC 7105	-	-	-	-	-	-
	Geitlerinema sp. PCC 7407	+	-	-	+	-	-
	Geminocystis herdmanii PCC 6308	-	-	-	-	-	-
	Gloeobacter violaceus PCC 7421	-	-	-	-	-	-
	Gloeocapsa sp. PCC 73106	-	-	-	-	-	-
	Gloeocapsa sp. PCC 7428	+	-	-	+	-	-
	Halothece sp. PCC 7418	-	-	-	-	-	-
	Leptolyngbya boryana PCC 6306	-	-	-	-	-	-
	Leptolyngbya sp. PCC 6406	+	-	-	+	-	-
	Leptolyngbya sp. PCC 7375	+	-	-	+	-	-
	Leptolyngbya sp. PCC 7376	+	-	-	+	-	-
	Leptolyngbya valderiana BDU 20041	-	-	-	-	-	-
	Lyngbya sp. PCC 8106	+	-	-	+	-	-
	Mastigocladopsis repens PCC 10914	+	-	-	+	-	-
	Microchaete sp. PCC 7126	+	-	-	+	-	-
	Microcoleus chthonoplastes PCC 7420	+	-	-	+	-	-
	Microcoleus sp. PCC 7113	+	-	-	+	-	-
	Microcoleus vaginatus FGP-2	-	-	-	-	-	-
	Microcystis aeruginosa NIES-843	-	-	-	-	-	-
	Microcystis sp. T1-4	-	-	-	-	-	-
	Moorea producens 3L	+	-	-	+	-	-
	Nodosilinea nodulosa PCC 7104	+	-	-	+	-	-
	Nodularia spumigena CCY9414	-	-	-	-	-	-
	Nostoc punctiforme PCC 73102	-	-	-	-	-	-
	Nostoc sp. PCC 7107	-	-	-	-	-	-
	Nostoc sp. PCC 7120	-	-	-	-	-	-
	Nostoc sp. PCC 7524	-	-	-	-	-	-
	Oscillatoria acuminata PCC 6304	-	-	-	-	-	-
	Oscillatoria formosa PCC 6407	-	-	-	-	-	-
	Oscillatoria nigro-viridis PCC 7112	-	-	-	-	-	-
	Oscillatoria sp. PCC 10802	-	-	-	-	-	-
	Oscillatoria sp. PCC 6506	-	-	-	-	-	-
	Oscillatoriales cyanobacterium JSC-12	-	-	-	-	-	-
	Planktothrix agardhii	-	-	-	-	-	-
	Planktothrix mougeotii NIVA-CYA 405	-	-	-	-	-	-
	Planktothrix rubescens NIVA-CYA 407	-	-	-	-	-	-
	Pleurocapsa sp. PCC 7319	-	-	-	-	-	-
	Pleurocapsa sp. PCC 7327	+	-	-	+	-	-
	Prochlorococcus marinus	+	-	-	+	-	-
	Prochlorococcus marinus str. MIT 9202	+	-	-	+	-	-
	Prochlorococcus marinus str. MIT 9211	+	-	-	+	-	-
	Prochlorococcus sp. W10	-	-	-	-	-	-
	Prochlorococcus sp. W11	-	-	-	-	-	-
	Prochlorococcus sp. W12	-	-	-	-	-	-
	Prochlorococcus sp. W2	+	-	-	+	-	-
	Prochlorococcus sp. W3	-	-	-	-	-	-
	Prochlorococcus sp. W4	-	-	-	+	-	-
	Prochlorococcus sp. W5	-	-	-	-	-	-
	Prochlorococcus sp. W6	-	-	-	-	-	-
	Prochlorococcus sp. W7	+	-	-	-	-	-
	Prochlorococcus sp. W8	+	-	-	-	-	-
	Prochlorococcus sp. W9	+	-	-	-	-	-
	Prochlorothrix hollandica	+	-	-	+	-	-
	Pseudanabaena biceps PCC 7429	-	-	-	-	-	-
	Pseudanabaena sp. PCC 6802	-	-	-	-	-	-
	Pseudanabaena sp. PCC 7367	-	-	-	-	-	-
	Raphidiopsis brookii D9	-	-	-	-	-	-
	Richelia intracellularis	+	-	-	+	-	-
	Rivularia sp. PCC 7116	+	-	-	+	-	-
	Scytonema hofmanni PCC 7110	+	-	-	+	-	-
	Spirulina subsalsa PCC 9445	-	-	-	-	-	-
	Stanieria cyanosphaera PCC 7437	-	-	-	-	-	-
	Synechococcus elongatus PCC 6301	-	-	-	-	-	-
	Synechococcus sp. BL107	+	-	-	+	-	-
	Synechococcus sp. CB0101	+	-	-	+	-	-
	Synechococcus sp. CB0205	+	-	-	+	-	-
	Synechococcus sp. CC9311	+	-	-	+	-	-
	Synechococcus sp. CC9605	+	-	-	+	-	-
	Synechococcus sp. CC9902	+	-	-	+	-	-
	Synechococcus sp. JA-2-3B'a(2-13)	+	-	-	+	-	-
	Synechococcus sp. JA-3-3Ab	+	-	-	+	-	-
	Synechococcus sp. PCC 6312	-	-	-	-	-	-
	Synechococcus sp. PCC 7002	+	-	-	+	-	-
	Synechococcus sp. PCC 7335	+	-	-	+	-	-
	Synechococcus sp. PCC 7336	+	-	-	+	-	-
	Synechococcus sp. PCC 7502	-	-	-	-	-	-
	Synechococcus sp. RCC307	+	-	-	+	-	-
	Synechococcus sp. RS9916	+	-	-	+	-	-
	Synechococcus sp. RS9917	+	-	-	+	-	-
	Synechococcus sp. WH 5701	+	-	-	+	-	-
	Synechococcus sp. WH 7803	+	-	-	+	-	-
	Synechococcus sp. WH 7805	+	-	-	+	-	-
	Synechococcus sp. WH 8016	+	-	-	+	-	-
	Synechococcus sp. WH 8102	+	-	-	+	-	-
	Synechococcus sp. WH 8109	+	-	-	+	-	-
	Synechocystis sp. PCC 6803	-	-	-	-	-	-
	Synechocystis sp. PCC 7509	+	-	-	+	-	-
	Thermosynechococcus elongatus BP-1	-	-	-	-	-	-
	Trichodesmium erythraeum IMS101	+	-	-	+	-	-
	Xenococcus sp. PCC 7305	-	-	-	-	-	-
Deferribacteres	Calditerrivibrio nitroreducens DSM 19672	+	+	+	+	-	-
	Deferribacter desulfuricans SSM1	+	+	+	+	-	-
	Denitrovibrio acetiphilus DSM 12809	+	+	+	+	+	+
	Flexistipes sinusarabici DSM 4947	+	+	+	+	-	-
	Geovibrio thiophilus L21-Ace-BES	+	+	+	+	+	+
Deinococcus-Thermus	Deinococcus deserti VCD115	-	-	-	-	-	-
	Deinococcus geothermalis DSM 11300	-	-	-	-	-	-
	Deinococcus maricopensis DSM 21211	-	-	-	-	-	-
	Deinococcus proteolyticus MRP	-	-	-	-	-	-
	Deinococcus radiodurans R1	-	-	-	-	-	-
	Marinithermus hydrothermalis DSM 14884	-	-	-	-	-	-
	Meiothermus ruber DSM 1279	-	-	-	-	-	-
	Meiothermus silvanus DSM 9946	-	-	-	-	-	-
	Oceanithermus profundus DSM 14977	-	-	-	-	-	-
	Thermus aquaticus Y51MC23	-	-	-	-	-	-
	Thermus scotoductus SA-01	-	-	-	-	-	-
	Thermus thermophilus HB8	-	-	-	-	-	-
	Truepera radiovictrix DSM 17093	-	-	-	-	-	-
	Deinococcus apachensis DSM 19763	-	-	-	-	-	-
	Deinococcus aquatilis DSM 23025	-	-	-	-	-	-
	Deinococcus wulumuqiensis R12	-	-	-	-	-	-
	Deinococcus sp. 2009	-	-	-	-	-	-
	Meiothermus timidus DSM 17022	-	-	-	-	-	-
	Meiothermus rufus DSM 22234	-	-	-	-	-	-
	Meiothermus ruber H328	-	-	-	-	-	-
	Meiothermus chliarophilus DSM 9957	-	-	-	-	-	-
	Thermus thermophilus ATCC 33923	-	-	-	-	-	-
	Thermus sp. RL	-	-	-	-	-	-
	Thermus sp. CCB_US3_UF1	-	-	-	-	-	-
	Thermus scotoductus DSM 8553	-	-	-	-	-	-
	Thermus oshimai JL-2	-	-	-	-	-	-
	Thermus oshimai DSM 12092	-	-	-	-	-	-
	Thermus islandicus DSM 21543	-	-	-	-	-	-
	Thermus igniterrae ATCC 700962	-	-	-	-	-	-
	Thermus antranikianii DSM 12462	-	-	-	-	-	-
	Deinococcus peraridilitoris DSM 19664	-	-	-	-	-	-
	Deinococcus gobiensis I-0	-	-	-	-	-	-
	Deinococcus ficus DSM 19119	-	-	-	-	-	-
Dictyoglomi	Dictyoglomus thermophilum H-6-12	-	-	-	-	-	-
	Dictyoglomus turgidum DSM 6724	-	-	-	-	-	-
Elusimicrobia	Elusimicrobium minutum Pei191	-	-	-	-	-	-
	uncultured Termite group 1 bacterium phylotype Rs-D17	-	-	-	-	-	-
Firmicutes/Bacillales	Alicyclobacillus acidocaldarius LAA1	-	-	-	-	-	-
	Alicyclobacillus acidocaldarius subsp. acidocaldarius DSM 446	-	-	-	-	-	-
	Alicyclobacillus acidoterrestris ATCC 49025	-	-	-	-	-	-
	Alicyclobacillus contaminans DSM 17975	+	+	+	-	-	-
	Alicyclobacillus herbarius DSM 13609	-	-	-	-	-	-
	Alicyclobacillus hesperidum URH17-3-68	-	-	-	-	-	-
	Alicyclobacillus pohliae DSM 22757	+	+	+	+	-	-
	Alkalibacillus haloalkaliphilus C5	+	+	+	-	-	-
	Amphibacillus jilinensis Y1	-	-	-	-	-	-
	Amphibacillus xylanus NBRC 15112	-	-	-	-	-	-
	Aneurinibacillus aneurinilyticus ATCC 12856	-	-	-	-	-	-
	Aneurinibacillus terranovensis DSM 18919	+	+	+	+	-	-
	Anoxybacillus flavithermus WK1	-	-	-	-	-	-
	Anoxybacillus kamchatkensis G10	-	-	-	-	-	-
	Anoxybacillus sp. DT3-1	-	-	-	-	-	-
	Anoxybacillus sp. SK3-4	-	-	-	-	-	-
	Bacillus acidiproducens DSM 23148	+	-	-	+	-	-
	Bacillus aidingensis DSM 18341	+	+	+	+	-	-
	Bacillus alcalophilus ATCC 27647	-	-	-	-	-	-
	Bacillus amyloliquefaciens	-	-	-	-	-	-
	Bacillus anthracis	-	-	-	-	-	-
	Bacillus anthracis str. A0248	-	-	-	-	-	-
	Bacillus atrophaeus 1942	-	-	-	-	-	-
	Bacillus aurantiacus DSM 18675	-	-	-	-	-	-
	Bacillus azotoformans LMG 9581	+	+	+	+	-	-
	Bacillus bataviensis LMG 21833	+	+	+	+	-	-
	Bacillus cellulosilyticus DSM 2522	+	+	+	-	-	-
	Bacillus cereus	+	+	+	-	-	-
	Bacillus chagannorensis DSM 18086	+	+	+	+	-	-
	Bacillus clausii KSM-K16	+	+	+	-	-	-
	Bacillus coagulans	+	-	-	+	-	-
	Bacillus coagulans 36D1	+	-	-	+	-	-
	Bacillus coahuilensis m4-4	-	-	-	-	-	-
	Bacillus cytotoxicus NVH 391-98	-	-	-	-	-	-
	Bacillus endophyticus 2102	-	-	-	-	-	-
	Bacillus fordii DSM 16014	-	-	-	+	-	-
	Bacillus gelatini DSM 15865	+	+	+	-	-	-
	Bacillus halodurans C-125	-	-	-	-	-	-
	Bacillus isronensis B3W22	-	-	-	-	-	-
	Bacillus kribbensis DSM 17871	+	+	+	+	-	-
	Bacillus licheniformis	-	-	-	-	-	-
	Bacillus licheniformis ATCC 14580	-	-	-	-	-	-
	Bacillus macauensis ZFHKF-1	-	-	-	-	-	-
	Bacillus massiliosenegalensis JC6	+	+	+	+	-	-
	Bacillus megaterium	-	-	-	-	-	-
	Bacillus megaterium NCT-2	-	-	-	-	-	-
	Bacillus megaterium QM B1551	-	-	-	-	-	-
	Bacillus methanolicus	+	+	+	-	-	-
	Bacillus mojavensis	-	-	-	-	-	-
	Bacillus mycoides DSM 2048	-	-	-	-	-	-
	Bacillus nealsonii AAU1	+	-	-	+	-	-
	Bacillus oceanisediminis 2691	+	+	+	+	-	-
	Bacillus panaciterrae DSM 19096	-	-	-	-	-	-
	Bacillus pseudofirmus OF4	+	+	+	-	-	-
	Bacillus pseudomycoides DSM 12442	-	-	-	-	-	-
	Bacillus psychrosaccharolyticus ATCC 23296	+	-	-	+	-	-
	Bacillus pumilus	-	-	-	-	-	-
	Bacillus pumilus SAFR-032	-	-	-	-	-	-
	Bacillus safensis VK	-	-	-	-	-	-
	Bacillus selenitireducens MLS10	+	+	+	+	-	-
	Bacillus siamensis KCTC 13613	-	-	-	-	-	-
	Bacillus smithii 7_3_47FAA	-	-	-	-	-	-
	Bacillus sonorensis L12	-	-	-	-	-	-
	Bacillus sp. 10403023	+	+	+	+	-	-
	Bacillus sp. 105MF	-	-	-	-	-	-
	Bacillus sp. 123MFChir2	-	-	-	-	-	-
	Bacillus sp. 2_A_57_CT2	+	+	+	+	-	-
	Bacillus sp. 37MA	-	-	-	-	-	-
	Bacillus sp. 5B6	-	-	-	-	-	-
	Bacillus sp. 7_6_55CFAA_CT2	-	-	-	-	-	-
	Bacillus sp. 916	-	-	-	-	-	-
	Bacillus sp. 95MFCvi2.1	-	-	-	-	-	-
	Bacillus sp. AP8	-	-	-	-	-	-
	Bacillus sp. Aph1	-	-	-	-	-	-
	Bacillus sp. B14905	-	-	-	-	-	-
	Bacillus sp. BT1B_CT2	-	-	-	-	-	-
	Bacillus sp. CAG:988	-	-	-	-	-	-
	Bacillus sp. CPSM8	-	-	-	-	-	-
	Bacillus sp. EGD-AK10	-	-	-	-	-	-
	Bacillus sp. FJAT-13831	-	-	-	-	-	-
	Bacillus sp. G2(2012b)	+	+	+	+	-	-
	Bacillus sp. GeD10	-	-	-	-	-	-
	Bacillus sp. HYC-10	-	-	-	-	-	-
	Bacillus sp. JGI 0001002-E22	-	-	-	-	-	-
	Bacillus sp. JGI 001005-J19	-	-	-	-	-	-
	Bacillus sp. JGI 001011-F15	-	-	-	-	-	-
	Bacillus sp. JS	-	-	-	-	-	-
	Bacillus sp. L1(2012)	+	+	+	+	-	-
	Bacillus sp. M 2-6	-	-	-	-	-	-
	Bacillus sp. m3-13	+	+	+	-	-	-
	Bacillus sp. NRRL B-14911	+	+	+	+	-	-
	Bacillus sp. NSP2.1	-	-	-	-	-	-
	Bacillus sp. NSP9.1	-	-	-	-	-	-
	Bacillus sp. SB47	-	-	-	-	-	-
	Bacillus sp. SB49	-	-	-	-	-	-
	Bacillus sp. SG-1	+	+	+	-	-	-
	Bacillus sp. URHB0009	+	+	+	+	-	-
	Bacillus sp. WBUNB001	-	-	-	-	-	-
	Bacillus sp. WBUNB004	-	-	-	-	-	-
	Bacillus sp. WBUNB009	-	-	-	-	-	-
	Bacillus sp. ZYK	+	+	+	+	-	-
	Bacillus stratosphericus LAMA 585	-	-	-	-	-	-
	Bacillus subtilis	-	-	-	-	-	-
	Bacillus thuringiensis	+	+	+	-	-	-
	Bacillus thuringiensis str. Al Hakam	-	-	-	-	-	-
	Bacillus vallismortis DV1-F-3	-	-	-	-	-	-
	Bacillus weihenstephanensis KBAB4	-	-	-	-	-	-
	Bhargavaea cecembensis DSE10	+	-	-	+	-	-
	Brevibacillus agri BAB-2500	-	-	-	-	-	-
	Brevibacillus borstelensis AK1	+	+	+	+	-	-
	Brevibacillus brevis NBRC 100599	-	-	-	-	-	-
	Brevibacillus laterosporus	-	-	-	-	-	-
	Brevibacillus laterosporus LMG 15441	-	-	-	-	-	-
	Brevibacillus sp. BC25	+	+	+	-	-	-
	Brevibacillus sp. CF112	-	-	-	-	-	-
	Brevibacillus sp. phR	+	+	+	+	-	-
	Brevibacillus thermoruber 423	+	+	+	-	-	-
	Caldalkalibacillus thermarum TA2.A1	+	+	+	-	-	-
	Caldibacillus debilis DSM 16016	-	-	-	-	-	-
	Cohnella laeviribosi DSM 21336	-	-	-	-	-	-
	Cohnella thermotolerans DSM 17683	-	-	-	-	-	-
	Desmospora sp. 8437	+	+	+	+	-	-
	Exiguobacterium antarcticum B7	-	-	-	-	-	-
	Exiguobacterium pavilionensis RW-2	-	-	-	-	-	-
	Exiguobacterium sibiricum 255-15	-	-	-	-	-	-
	Exiguobacterium sp. 8-11-1	-	-	-	-	-	-
	Exiguobacterium sp. AT1b	-	-	-	-	-	-
	Exiguobacterium sp. OS-77	-	-	-	-	-	-
	Exiguobacterium sp. S17	-	-	-	-	-	-
	Gemella cuniculi DSM 15828	+	+	+	-	-	-
	Gemella haemolysans	+	+	+	-	-	-
	Gemella haemolysans M341	+	+	+	-	-	-
	Gemella morbillorum M424	+	+	+	-	-	-
	Gemella sanguinis M325	+	+	+	-	-	-
	Geobacillus caldoxylosilyticus CIC9	-	-	-	-	-	-
	Geobacillus kaustophilus GBlys	-	-	-	-	-	-
	Geobacillus kaustophilus HTA426	-	-	-	-	-	-
	Geobacillus sp. A8	-	-	-	-	-	-
	Geobacillus sp. C56-T3	-	-	-	-	-	-
	Geobacillus sp. G11MC16	-	-	-	-	-	-
	Geobacillus sp. GHH01	-	-	-	-	-	-
	Geobacillus sp. JF8	-	-	-	-	-	-
	Geobacillus sp. WCH70	-	-	-	-	-	-
	Geobacillus sp. WSUCF1	-	-	-	-	-	-
	Geobacillus sp. Y4.1MC1	-	-	-	-	-	-
	Geobacillus sp. Y412MC52	-	-	-	-	-	-
	Geobacillus sp. Y412MC61	-	-	-	-	-	-
	Geobacillus thermodenitrificans NG80-2	-	-	-	-	-	-
	Geobacillus thermoglucosidans TNO-09.020	-	-	-	-	-	-
	Geobacillus thermoglucosidasius C56-YS93	-	-	-	-	-	-
	Geobacillus thermoleovorans CCB_US3_UF5	-	-	-	-	-	-
	Gracilibacillus halophilus YIM-C55.5	-	-	-	-	-	-
	Gracilibacillus lacisalsi DSM 19029	+	+	+	-	-	-
	Halalkalibacillus halophilus DSM 18494	+	+	+	-	-	-
	Halobacillus halophilus DSM 2266	-	-	-	-	-	-
	Halobacillus kuroshimensis DSM 18393	-	-	-	-	-	-
	Halobacillus sp. BAB-2008	-	-	-	-	-	-
	Jeotgalicoccus marinus DSM 19772	-	-	-	-	-	-
	Jeotgalicoccus psychrophilus DSM 19085	-	-	-	-	-	-
	Kurthia sp. Dielmo	-	-	-	-	-	-
	Kurthia sp. JC30	-	-	-	-	-	-
	Kurthia sp. JC8E	-	-	-	-	-	-
	Kyrpidia tusciae DSM 2912	-	-	-	-	-	-
	Laceyella sacchari 1-1	-	-	-	-	-	-
	Lentibacillus jeotgali	+	-	-	+	-	-
	Lentibacillus sp. Grbi	+	-	-	+	-	-
	Listeria fleischmannii LU2006-1	-	-	-	-	-	-
	Listeria grayi DSM 20601	-	-	-	-	-	-
	Listeria innocua	-	-	-	-	-	-
	Listeria ivanovii	-	-	-	-	-	-
	Listeria ivanovii FSL F6-596	-	-	-	-	-	-
	Listeria marthii FSL S4-120	-	-	-	-	-	-
	Listeria seeligeri	-	-	-	-	-	-
	Listeria welshimeri serovar 6b str. SLCC5334	-	-	-	-	-	-
	Listeriaceae bacterium TTU M1-001	-	-	-	-	-	-
	Lysinibacillus boronitolerans F1182	-	-	-	-	-	-
	Lysinibacillus fusiformis	-	-	-	-	-	-
	Lysinibacillus fusiformis ZC1	-	-	-	-	-	-
	Lysinibacillus sphaericus C3-41	-	-	-	-	-	-
	Macrococcus caseolyticus JCSC5402	-	-	-	-	-	-
	Marinococcus halotolerans DSM 16375	-	-	-	-	-	-
	Nosocomiicoccus sp. NP2	-	-	-	-	-	-
	Oceanobacillus iheyensis HTE831	+	+	+	-	-	-
	Oceanobacillus kimchii X50	-	-	-	-	-	-
	Oceanobacillus sp. Ndiop	+	-	-	+	-	-
	Paenibacillaceae bacterium G5	+	-	-	+	-	-
	Paenibacillus alginolyticus DSM 5050	+	+	+	+	-	-
	Paenibacillus alvei	+	+	+	+	-	-
	Paenibacillus assamensis DSM 18201	-	-	-	-	-	-
	Paenibacillus barengoltzii G22	+	+	+	+	-	-
	Paenibacillus curdlanolyticus YK9	+	+	+	-	-	-
	Paenibacillus daejeonensis DSM 15491	+	+	+	-	-	-
	Paenibacillus dendritiformis C454	+	+	+	+	-	-
	Paenibacillus elgii B69	+	-	-	+	-	-
	Paenibacillus fonticola DSM 21315	-	-	-	-	-	-
	Paenibacillus ginsengihumi DSM 21568	-	-	-	-	-	-
	Paenibacillus harenae DSM 16969	+	-	-	+	-	-
	Paenibacillus lactis 154	+	+	+	+	-	-
	Paenibacillus larvae subsp. larvae BRL-230010	+	+	+	-	-	-
	Paenibacillus lentimorbus NRRL B-30488	-	-	-	-	-	-
	Paenibacillus massiliensis 2301065 = DSM 16942	-	-	-	-	-	-
	Paenibacillus mucilaginosus	+	-	-	+	-	-
	Paenibacillus mucilaginosus KNP414	+	-	-	+	-	-
	Paenibacillus panacisoli DSM 21345	-	-	-	-	-	-
	Paenibacillus pasadenensis DSM 19293	+	-	-	+	-	-
	Paenibacillus peoriae KCTC 3763	-	-	-	-	-	-
	Paenibacillus pinihumi DSM 23905	+	+	+	-	-	-
	Paenibacillus polymyxa	-	-	-	-	-	-
	Paenibacillus polymyxa ATCC 842	-	-	-	-	-	-
	Paenibacillus popilliae ATCC 14706	+	-	-	+	-	-
	Paenibacillus riograndensis SBR5	-	-	-	-	-	-
	Paenibacillus sanguinis 2301083 = DSM 16941	-	-	-	-	-	-
	Paenibacillus sonchi X19-5	-	-	-	-	-	-
	Paenibacillus sp. A9	+	+	+	+	-	-
	Paenibacillus sp. Aloe-11	-	-	-	-	-	-
	Paenibacillus sp. GD11	+	+	+	+	-	-
	Paenibacillus sp. HGF5	+	+	+	+	-	-
	Paenibacillus sp. HGF7	+	+	+	+	-	-
	Paenibacillus sp. HGH0039	+	+	+	+	-	-
	Paenibacillus sp. HW567	-	-	-	-	-	-
	Paenibacillus sp. ICGEB2008	-	-	-	-	-	-
	Paenibacillus sp. JC66	-	-	-	-	-	-
	Paenibacillus sp. JDR-2	+	+	+	+	-	-
	Paenibacillus sp. oral taxon 786 str. D14	-	-	-	-	-	-
	Paenibacillus sp. OSY-SE	+	-	-	+	-	-
	Paenibacillus sp. P22	+	-	-	+	-	-
	Paenibacillus sp. PAMC 26794	-	-	-	-	-	-
	Paenibacillus sp. WLY78	-	-	-	-	-	-
	Paenibacillus sp. Y412MC10	+	+	+	+	-	-
	Paenibacillus taiwanensis DSM 18679	-	-	-	-	-	-
	Paenibacillus terrae HPL-003	-	-	-	-	-	-
	Paenibacillus terrigena DSM 21567	+	-	-	+	-	-
	Paenibacillus vortex V453	+	+	+	+	-	-
	Paenisporosarcina sp. HGH0030	-	-	-	-	-	-
	Paenisporosarcina sp. TG-14	+	-	-	+	-	-
	Paenisporosarcina sp. TG20	+	+	+	+	-	-
	Pasteuria nishizawae str. North American	-	-	-	-	-	-
	Planococcus antarcticus DSM 14505	+	+	+	+	-	-
	Planococcus donghaensis MPA1U2	-	-	-	-	-	-
	Planococcus halocryophilus Or1	-	-	-	-	-	-
	Pontibacillus halophilus DSM 19796	-	-	-	-	-	-
	Pontibacillus marinus DSM 16465	+	+	+	-	-	-
	Saccharibacillus kuerlensis DSM 22868	+	-	-	+	-	-
	Salimicrobium sp. MJ3	-	-	-	-	-	-
	Salinibacillus aidingensis MSP4	+	+	+	+	-	-
	Salinicoccus albus DSM 19776	-	-	-	-	-	-
	Salinicoccus carnicancri Crm	-	-	-	-	-	-
	Salsuginibacillus kocurii DSM 18087	+	+	+	-	-	-
	Shimazuella kribbensis DSM 45090	-	-	-	-	-	-
	Solibacillus silvestris StLB046	-	-	-	-	-	-
	Sporolactobacillus inulinus CASD	-	-	-	-	-	-
	Sporolactobacillus vineae	-	-	-	-	-	-
	Sporosarcina newyorkensis 2681	+	-	-	+	-	-
	Sporosarcina ureae DSM 2281	+	-	-	+	-	-
	Staphylococcus arlettae CVD059	-	-	-	-	-	-
	Staphylococcus aureus	-	-	-	-	-	-
	Staphylococcus capitis	-	-	-	-	-	-
	Staphylococcus capitis SK14	-	-	-	-	-	-
	Staphylococcus caprae C87	-	-	-	-	-	-
	Staphylococcus carnosus subsp. carnosus TM300	-	-	-	-	-	-
	Staphylococcus delphini 8086	-	-	-	-	-	-
	Staphylococcus epidermidis	-	-	-	-	-	-
	Staphylococcus equorum	-	-	-	-	-	-
	Staphylococcus haemolyticus JCSC1435	-	-	-	-	-	-
	Staphylococcus haemolyticus R1P1	-	-	-	-	-	-
	Staphylococcus hominis	-	-	-	-	-	-
	Staphylococcus intermedius NCTC 11048	-	-	-	-	-	-
	Staphylococcus lentus F1142	-	-	-	-	-	-
	Staphylococcus lugdunensis	-	-	-	-	-	-
	Staphylococcus massiliensis	-	-	-	-	-	-
	Staphylococcus pettenkoferi VCU012	-	-	-	-	-	-
	Staphylococcus pseudintermedius	-	-	-	-	-	-
	Staphylococcus pseudintermedius HKU10-03	-	-	-	-	-	-
	Staphylococcus saprophyticus subsp. saprophyticus ATCC 15305	-	-	-	-	-	-
	Staphylococcus saprophyticus subsp. saprophyticus KACC 16562	-	-	-	-	-	-
	Staphylococcus simiae CCM 7213	-	-	-	-	-	-
	Staphylococcus simulans ACS-120-V-Sch1	-	-	-	-	-	-
	Staphylococcus sp. AL1	-	-	-	-	-	-
	Staphylococcus sp. CAG:324	-	-	-	-	-	-
	Staphylococcus sp. E463	-	-	-	-	-	-
	Staphylococcus sp. EGD-HP3	-	-	-	-	-	-
	Staphylococcus sp. HGB0015	-	-	-	-	-	-
	Staphylococcus sp. JGI 0001002-I23	-	-	-	-	-	-
	Staphylococcus sp. MDS7B	-	-	-	-	-	-
	Staphylococcus sp. OJ82	-	-	-	-	-	-
	Staphylococcus vitulinus F1028	-	-	-	-	-	-
	Staphylococcus warneri	-	-	-	-	-	-
	Staphylococcus xylosus	-	-	-	-	-	-
	Thermobacillus composti KWC4	-	-	-	-	-	-
	Tuberibacillus calidus DSM 17572	+	+	+	+	-	-
	Ureibacillus thermosphaericus str. Thermo-BF	-	-	-	-	-	-
	Virgibacillus halodenitrificans 1806	+	+	+	+	-	-
	Virgibacillus sp. CM-4	+	+	+	-	-	-
Firmicutes/Clostridia	[Clostridium] bifermentans ATCC 19299	+	+	+	+	+	+
	[Clostridium] difficile	+	+	+	+	+	+
	Clostridium glycolicum ATCC 14880 = DSM 1288	+	+	+	+	+	+
	[Clostridium] sordellii ATCC 9714	+	+	+	+	+	+
	[Ruminococcus] obeum	+	-	-	-	+	+
	[Ruminococcus] torques	+	+	+	-	+	+
	Acetivibrio cellulolyticus CD2	+	-	-	+	-	-
	Acetohalobium arabaticum DSM 5501	+	+	+	+	+	+
	Alkaliphilus metalliredigens QYMF	+	+	+	+	+	+
	Alkaliphilus oremlandii OhILAs	+	+	+	+	+	+
	Ammonifex degensii KC4	+	+	+	-	-	-
	Anaerococcus hydrogenalis	-	-	-	-	-	-
	Anaerococcus lactolyticus ATCC 51172	-	-	-	-	-	-
	Anaerococcus prevotii DSM 20548	+	-	-	-	+	+
	Anaerococcus tetradius ATCC 35098	+	-	-	-	+	+
	Anaerococcus vaginalis ATCC 51170	+	-	-	-	+	+
	Anaerofustis stercorihominis DSM 17244	-	-	-	-	-	-
	Anaerostipes caccae DSM 14662	+	-	-	-	+	+
	Anaerostipes sp. 3_2_56FAA	+	-	-	-	+	+
	Anaerotruncus colihominis DSM 17241	+	+	+	-	+	+
	Blautia hansenii DSM 20583	-	-	-	-	-	-
	Blautia hydrogenotrophica DSM 10507	-	-	-	-	-	-
	butyrate-producing bacterium SM4/1	+	-	-	-	+	+
	butyrate-producing bacterium SS3/4	-	-	-	-	-	-
	butyrate-producing bacterium SSC/2	+	-	-	-	+	+
	Butyrivibrio crossotus DSM 2876	-	-	-	-	-	-
	Butyrivibrio proteoclasticus B316	-	-	-	-	-	-
	[Clostridium] hathewayi VE202-11	+	-	-	-	+	+
	Caldanaerobacter subterraneus	+	+	+	-	-	-
	Caldicellulosiruptor bescii DSM 6725	-	-	-	-	-	-
	Caldicellulosiruptor hydrothermalis 108	-	-	-	-	-	-
	Caldicellulosiruptor kristjanssonii 177R1B	-	-	-	-	-	-
	Caldicellulosiruptor kronotskyensis 2002	-	-	-	-	-	-
	Caldicellulosiruptor lactoaceticus 6A	-	-	-	-	-	-
	Caldicellulosiruptor obsidiansis OB47	-	-	-	-	-	-
	Caldicellulosiruptor owensensis OL	-	-	-	-	-	-
	Caldicellulosiruptor saccharolyticus DSM 8903	-	-	-	-	-	-
	Candidatus Arthromitus sp. SFB-mouse-Japan	+	+	+	+	-	-
	Candidatus Arthromitus sp. SFB-rat-Yit	+	+	+	+	-	-
	Candidatus Desulforudis audaxviator MP104C	+	+	+	-	-	-
	Carboxydibrachium pacificum DSM 12653	+	+	+	-	-	-
	Carboxydothermus hydrogenoformans Z-2901	+	+	+	+	+	+
	Catonella morbi ATCC 51271	+	+	+	-	-	-
	Clostridiales bacterium 1_7_47FAA	+	+	+	-	+	+
	Clostridiales genomosp. BVAB3 str. UPII9-5	-	-	-	-	-	-
	Clostridium acetobutylicum DSM 1731	-	-	-	-	-	-
	Clostridium asparagiforme DSM 15981	+	+	+	-	+	+
	Clostridium bartlettii DSM 16795	+	+	+	-	+	+
	Clostridium beijerinckii NCIMB 8052	-	-	-	-	-	-
	Clostridium bolteae ATCC BAA-613	+	+	+	-	+	+
	Clostridium botulinum A str. Hall	+	+	+	-	+	+
	Clostridium butyricum 5521	+	-	-	-	+	+
	Clostridium carboxidivorans P7	+	-	-	-	+	+
	Clostridium cellulolyticum H10	-	-	-	-	-	-
	Clostridium cellulovorans 743B	-	-	-	-	-	-
	Clostridium citroniae WAL-17108	+	+	+	-	+	+
	Clostridium clostridioforme 2_1_49FAA	+	+	+	-	+	+
	Clostridium difficile CD196	+	+	+	+	+	+
	Clostridium hathewayi WAL-18680	+	+	+	-	+	+
	Clostridium hiranonis DSM 13275	+	+	+	-	-	-
	Clostridium hylemonae DSM 15053	+	+	+	-	+	+
	Clostridium kluyveri NBRC 12016	-	-	-	-	-	-
	Clostridium lentocellum DSM 5427	-	-	-	-	-	-
	Clostridium leptum DSM 753	-	-	-	-	-	-
	Clostridium ljungdahlii DSM 13528	+	+	+	-	-	-
	Clostridium methylpentosum DSM 5476	-	-	-	-	-	-
	Clostridium nexile DSM 1787	+	+	+	-	+	+
	Clostridium novyi NT	-	-	-	-	-	-
	Clostridium papyrosolvens DSM 2782	-	-	-	-	-	-
	Clostridium perfringens ATCC 13124	+	+	+	+	-	-
	Clostridium phytofermentans ISDg	+	-	-	-	+	+
	Clostridium saccharolyticum WM1	+	-	-	-	+	+
	Clostridium scindens ATCC 35704	+	+	+	-	+	+
	Clostridium sp. 7_2_43FAA	+	-	-	+	+	+
	Clostridium sp. 7_3_54FAA	+	+	+	-	-	-
	Clostridium sp. CAG:568	-	-	-	-	-	-
	Clostridium sp. CAG:571	-	-	-	-	-	-
	Clostridium sp. CAG:575	-	-	-	-	-	-
	Clostridium sp. CAG:58	+	+	+	-	-	-
	Clostridium sp. CAG:590	-	-	-	-	-	-
	Clostridium sp. CAG:594	-	-	-	-	-	-
	Clostridium sp. CAG:609	-	-	-	-	-	-
	Clostridium sp. CAG:62	-	-	-	-	-	-
	Clostridium sp. CAG:628	-	-	-	-	-	-
	Clostridium sp. CAG:632	-	-	-	-	-	-
	Clostridium sp. CAG:678	-	-	-	-	-	-
	Clostridium sp. CAG:7	+	-	-	-	+	+
	Clostridium sp. CAG:710	-	-	-	-	-	-
	Clostridium sp. CAG:715	-	-	-	-	-	-
	Clostridium sp. CAG:729	-	-	-	-	-	-
	Clostridium sp. CAG:75	-	-	-	-	-	-
	Clostridium sp. CAG:762	-	-	-	-	-	-
	Clostridium sp. CAG:768	-	-	-	-	-	-
	Clostridium sp. CAG:780	-	-	-	-	-	-
	Clostridium sp. CAG:793	-	-	-	-	-	-
	Clostridium sp. CAG:798	-	-	-	-	-	-
	Clostridium sp. CAG:81	-	-	-	-	-	-
	Clostridium sp. CAG:813	-	-	-	-	-	-
	Clostridium sp. CAG:91	-	-	-	-	-	-
	Clostridium sp. CAG:914	-	-	-	-	-	-
	Clostridium sp. CAG:921	-	-	-	-	-	-
	Clostridium sp. CAG:964	-	-	-	-	-	-
	Clostridium sp. CAG:967	-	-	-	-	-	-
	Clostridium sp. D5	+	+	+	-	+	+
	Clostridium sp. DL-VIII	+	-	-	-	+	+
	Clostridium sp. HGF2	-	-	-	-	-	-
	Clostridium sp. JC122	+	+	+	+	-	-
	Clostridium sp. KLE 1755	-	-	-	-	-	-
	Clostridium sp. L2-50	-	-	-	-	-	-
	Clostridium sp. M62/1	+	+	+	-	+	+
	Clostridium sp. Maddingley MBC34-26	+	-	-	-	+	+
	Clostridium sp. MSTE9	-	-	-	-	-	-
	Clostridium sp. SS2/1	+	-	-	-	+	+
	Clostridium sp. SY8519	+	-	-	-	+	+
	Clostridium sp. VE202-10	+	+	+	-	+	+
	Clostridium sporogenes ATCC 15579	+	+	+	+	+	+
	Clostridium sporosphaeroides DSM 1294	-	-	-	-	-	-
	Clostridium stercorarium subsp. stercorarium DSM 8532	-	-	-	-	-	-
	Clostridium sticklandii DSM 519	+	+	+	+	-	-
	Clostridium symbiosum	+	+	+	-	-	-
	Clostridium symbiosum WAL-14673	+	+	+	-	-	-
	Clostridium termitidis CT1112	-	-	-	-	-	-
	Clostridium tetani E88	-	-	-	-	-	-
	Clostridium thermocellum ATCC 27405	-	-	-	-	-	-
	Clostridium tunisiense TJ	+	+	+	+	-	-
	Clostridium tyrobutyricum	+	-	-	-	+	+
	Clostridium ultunense Esp	+	+	+	+	+	+
	Coprococcus catus GD/7	+	-	-	-	+	+
	Coprococcus comes ATCC 27758	+	+	+	-	+	+
	Coprococcus comes CAG:19	+	+	+	-	+	+
	Coprococcus eutactus ATCC 27759	-	-	-	-	-	-
	Coprococcus eutactus CAG:665	-	-	-	-	-	-
	Coprococcus sp. ART55/1	-	-	-	-	-	-
	Coprococcus sp. CAG:131	-	-	-	-	-	-
	Coprococcus sp. CAG:782	-	-	-	-	-	-
	Coprococcus sp. HPP0048	+	+	+	-	+	+
	Coprococcus sp. HPP0074	+	+	+	-	+	+
	Coprothermobacter platensis DSM 11748	+	+	+	-	-	-
	Coprothermobacter proteolyticus DSM 5265	+	+	+	-	-	-
	Dehalobacter sp. CF	+	+	+	+	-	-
	Dehalobacter sp. 11DCA	+	+	+	+	-	-
	Dehalobacter sp. E1	+	+	+	+	-	-
	Dehalobacter sp. E1 x Sedimentibacter sp. B4 coculture	+	+	+	+	+	+
	Dehalobacter sp. FTH1	+	+	+	+	-	-
	Dehalobacter sp. UNSWDHB	+	+	+	+	-	-
	Desulfitobacterium dehalogenans ATCC 51507	+	+	+	+	-	-
	Desulfitobacterium dichloroeliminans LMG P-21439	+	+	+	+	+	+
	Desulfitobacterium hafniense	+	+	+	+	-	-
	Desulfitobacterium hafniense Y51	+	+	+	+	+	+
	Desulfitobacterium metallireducens DSM 15288	+	+	+	+	+	+
	Desulfitobacterium sp. PCE1	+	+	+	+	-	-
	Desulfosporosinus acidiphilus SJ4	+	+	+	+	+	+
	Desulfosporosinus meridiei DSM 13257	+	+	+	+	+	+
	Desulfosporosinus orientis DSM 765	+	+	+	+	+	+
	Desulfosporosinus sp. OT	+	+	+	+	+	+
	Desulfosporosinus youngiae DSM 17734	+	+	+	+	+	+
	Desulfotomaculum acetoxidans DSM 771	+	+	+	+	-	-
	Desulfotomaculum alcoholivorax DSM 16058	+	+	+	+	-	-
	Desulfotomaculum carboxydivorans CO-1-SRB	+	+	+	+	-	-
	Desulfotomaculum gibsoniae DSM 7213	+	+	+	+	+	+
	Desulfotomaculum hydrothermale Lam5 = DSM 18033	+	+	+	+	-	-
	Desulfotomaculum kuznetsovii DSM 6115	+	+	+	+	-	-
	Desulfotomaculum nigrificans DSM 574	+	+	+	+	-	-
	Desulfotomaculum reducens MI-1	+	+	+	+	+	+
	Desulfotomaculum ruminis DSM 2154	+	+	+	+	-	-
	Desulfovirgula thermocuniculi DSM 16036	+	+	+	+	-	-
	Desulfurispora thermophila DSM 16022	+	+	+	+	-	-
	Dethiobacter alkaliphilus AHT 1	+	+	+	+	+	+
	Dorea formicigenerans	+	+	+	-	+	+
	Dorea formicigenerans ATCC 27755	+	+	+	-	+	+
	Dorea formicigenerans CAG:28	+	+	+	-	+	+
	Dorea longicatena	+	+	+	-	+	+
	Dorea longicatena CAG:42	+	+	+	-	+	+
	Dorea longicatena DSM 13814	+	+	+	-	+	+
	Dorea sp. 5-2	+	+	+	-	-	-
	Dorea sp. AGR2135	+	+	+	-	+	+
	Dorea sp. CAG:105	+	+	+	-	+	+
	Dorea sp. CAG:317	+	+	+	-	-	-
	Epulopiscium sp. 'N.t. morphotype B'	+	-	-	+	-	-
	Ethanoligenens harbinense YUAN-3	-	-	-	-	-	-
	Eubacteriaceae bacterium ACC19a	+	+	+	+	+	+
	Eubacteriaceae bacterium CM2	+	+	+	+	+	+
	Eubacteriaceae bacterium CM5	+	+	+	+	+	+
	Eubacteriaceae bacterium OBRC8	+	+	+	+	+	+
	Eubacterium cellulosolvens 6	-	-	-	-	-	-
	Eubacterium dolichum CAG:375	-	-	-	-	-	-
	Eubacterium eligens ATCC 27750	-	-	-	-	-	-
	Eubacterium eligens CAG:72	-	-	-	-	-	-
	Eubacterium hallii CAG:12	+	-	-	-	+	+
	Eubacterium hallii DSM 3353	+	-	-	-	+	+
	Eubacterium infirmum F0142	-	-	-	-	-	-
	Eubacterium limosum KIST612	+	-	-	-	+	+
	Eubacterium plexicaudatum ASF492	-	-	-	-	+	+
	Eubacterium ramulus ATCC 29099	+	-	-	-	+	+
	Eubacterium rectale	+	-	-	-	+	+
	Eubacterium rectale ATCC 33656	+	-	-	-	+	+
	Eubacterium rectale CAG:36	+	-	-	-	+	+
	Eubacterium saburreum DSM 3986	+	-	-	-	+	+
	Eubacterium saphenum ATCC 49989	-	-	-	-	-	-
	Eubacterium siraeum	-	-	-	-	-	-
	Eubacterium siraeum CAG:80	-	-	-	-	-	-
	Eubacterium siraeum DSM 15702	-	-	-	-	-	-
	Eubacterium sp. 14-2	-	-	-	-	-	-
	Eubacterium sp. 3_1_31	-	-	-	-	-	-
	Eubacterium sp. AS15	+	+	+	-	+	+
	Eubacterium sp. CAG:115	-	-	-	-	-	-
	Eubacterium sp. CAG:146	-	-	-	-	+	+
	Eubacterium sp. CAG:156	-	-	-	-	-	-
	Eubacterium sp. CAG:161	-	-	-	-	-	-
	Eubacterium sp. CAG:180	-	-	-	-	-	-
	Eubacterium sp. CAG:192	-	-	-	-	-	-
	Eubacterium sp. CAG:202	-	-	-	-	-	-
	Eubacterium sp. CAG:248	-	-	-	-	-	-
	Eubacterium sp. CAG:251	-	-	-	-	-	-
	Eubacterium sp. CAG:252	-	-	-	-	-	-
	Eubacterium sp. CAG:274	+	-	-	-	+	+
	Eubacterium sp. CAG:38	-	-	-	-	-	-
	Eubacterium sp. CAG:581	-	-	-	-	-	-
	Eubacterium sp. CAG:603	-	-	-	-	-	-
	Eubacterium sp. CAG:76	-	-	-	-	-	-
	Eubacterium sp. CAG:786	-	-	-	-	-	-
	Eubacterium sp. CAG:841	-	-	-	-	-	-
	Eubacterium sp. CAG:86	-	-	-	-	-	-
	Eubacterium ventriosum ATCC 27560	-	-	-	-	-	-
	Eubacterium yurii subsp. margaretiae ATCC 43715	+	+	+	-	+	+
	Faecalibacterium prausnitzii	+	-	-	-	+	+
	Faecalibacterium prausnitzii A2-165	+	-	-	-	+	+
	Faecalibacterium sp. CAG:1138	-	-	-	-	-	-
	Faecalibacterium sp. CAG:74	-	-	-	-	-	-
	Faecalibacterium sp. CAG:82	+	-	-	-	+	+
[truncated: 3,210 more rows]
