# Supplementary material for: Comparative genomics reveals new evolutionary and ecological patterns of selenium utilization in bacteria
Source: ISME J. 2016 Jan 22;10(8):2048–59. doi: 10.1038/ismej.2015.246 (PMC5029168; doi:10.1038/ismej.2015.246)
Supplement: Supplementary Table S2 [file ismej2015246x3.xlsx]

## Sheet: Sheet2
Table S2. Selenoproteomes of all Sec-utilizing organisms
Phylum/order	Organism	The number of known selenoproteins
Acidobacteria	Candidatus Chloracidobacterium thermophilum B	1
	Candidatus Koribacter versatilis Ellin345	11
	Candidatus Solibacter usitatus Ellin6076	8
	Terriglobus saanensis SP1PR4	0
	Acidobacteriaceae bacterium KBS 83	2
	Acidobacteriaceae bacterium KBS 89	0
	Acidobacteriaceae bacterium KBS 96	4
	Acidobacteriaceae bacterium TAA166	0
Actinobacteria	actinobacterium SCGC AAA015-M09	3
	Actinokineospora enzanensis DSM 44649	0
	Actinomadura madurae LIID-AJ290	1
	Actinomadura rifamycini DSM 43936	1
	Actinomycetospora chiangmaiensis DSM 45062	4
	Actinoplanes globisporus DSM 43857	1
	Actinoplanes missouriensis 431	1
	Actinoplanes sp. N902-109	1
	Actinoplanes sp. SE50/110	1
	Actinopolyspora halophila DSM 43834	1
	Actinopolyspora mortivallis DSM 44261	1
	Amycolatopsis balhimycina FH 1894	1
	Amycolatopsis benzoatilytica AK 16/65	1
	Amycolatopsis mediterranei RB	2
	Amycolatopsis mediterranei U32	2
	Amycolatopsis methanolica 239	1
	Amycolatopsis sp. ATCC 39116	1
	Arsenicicoccus bolidensis DSM 15745	1
	Arthrobacter crystallopoietes BAB-32	1
	Arthrobacter sp. 162MFSha1.1	1
	Blastococcus saxobsidens DD2	4
	Brachybacterium faecium DSM 4810	1
	Brachybacterium muris UCD-AY4	1
	Brachybacterium paraconglomeratum LC44	1
	Brachybacterium squillarum M-6-3	1
	Brevibacterium album DSM 18261	1
	Brevibacterium casei S18	1
	Brevibacterium linens BL2	1
	Brevibacterium mcbrellneri ATCC 49030	1
	Brevibacterium sp. JC43	1
	Candidatus Microthrix parvicella	7
	Catenulispora acidiphila DSM 44928	0
	Citricoccus sp. CH26A	1
	Collinsella aerofaciens ATCC 25986	2
	Collinsella sp. CAG:166	2
	Conexibacter woesei Iso977N	1
	Coriobacteriaceae bacterium JC110	3
	Corynebacterium accolens ATCC 49725	1
	Corynebacterium accolens ATCC 49726	1
	Corynebacterium ammoniagenes DSM 20306	1
	Corynebacterium aurimucosum ATCC 700975	1
	Corynebacterium casei	1
	Corynebacterium doosanense CAU 212 = DSM 45436	1
	Corynebacterium halotolerans YIM 70093 = DSM 44683	1
	Corynebacterium maris DSM 45190	2
	Corynebacterium massiliense DSM 45435	1
	Corynebacterium propinquum DSM 44285	1
	Corynebacterium pseudodiphtheriticum 090104	1
	Corynebacterium pseudogenitalium ATCC 33035	1
	Corynebacterium striatum ATCC 6940	1
	Corynebacterium tuberculostearicum SK141	1
	Cryptobacterium curtum DSM 15641	3
	Demetria terragena DSM 11295	2
	Dermabacter sp. HFH0086	1
	Dermacoccus sp. Ellin185	1
	Dermatophilus congolensis DSM 44180 = NBRC 105199	1
	Dietzia alimentaria 72	1
	Dietzia cinnamea P4	1
	Eggerthella lenta DSM 2243	3
	Eggerthella sp. 1_3_56FAA	3
	Eggerthella sp. CAG:209	2
	Eggerthella sp. HGA1	3
	Eggerthella sp. YY7918	2
	Frankia sp. BCU110501	0
	Frankia sp. BMG5.12	1
	Frankia sp. EAN1pec	0
	Geodermatophilus obscurus DSM 43160	2
	Gordonia aichiensis NBRC 108223	1
	Gordonia amicalis NBRC 100051	1
	Gordonia bronchialis DSM 43247	1
	Gordonia hirsuta DSM 44140 = NBRC 16056	1
	Gordonia namibiensis NBRC 108229	1
	Gordonia neofelifaecis NRRL B-59395	1
	Gordonia otitidis NBRC 100426	1
	Gordonia polyisoprenivorans VH2	1
	Gordonia rhizosphera NBRC 16068	1
	Gordonia rubripertincta NBRC 101908	1
	Gordonia sihwensis NBRC 108236	1
	Gordonia sputi NBRC 100414	1
	Ilumatobacter coccineus	15
	Ilumatobacter nonamiensis YM16-303	10
	Janibacter hoylei PVAS-1	1
	Kineococcus radiotolerans SRS30216	1
	Kineosphaera limosa NBRC 100340	2
	Kocuria atrinae C3-8	1
	Kocuria rhizophila DC2201	1
	Kocuria rhizophila P7-4	1
	Kocuria sp. UCD-OTCP	1
	Kytococcus sedentarius DSM 20547	1
	Leucobacter salsicius M1-8	1
	Leucobacter sp. UCD-THU	1
	Marmoricola sp. URHB0036	1
	Microlunatus phosphovorus NM-1	1
	Micromonospora aurantiaca ATCC 27029	1
	Micromonospora lupini str. Lupac 08	2
	Micromonospora sp. ATCC 39149	1
	Micromonospora sp. CNB394	1
	Micromonospora sp. L5	1
	Mobilicoccus pelagius NBRC 104925	1
	Modestobacter marinus BC501	2
	Mycobacterium avium 104	1
	Mycobacterium chubuense NBB4	1
	Mycobacterium colombiense CECT 3035	1
	Mycobacterium kansasii ATCC 12478	1
	Mycobacterium liflandii 128FXT	1
	Mycobacterium marinum M	1
	Mycobacterium parascrofulaceum ATCC BAA-614	1
	Mycobacterium simiae ATCC 25275 = DSM 44165	1
	Mycobacterium smegmatis MKD8	1
	Mycobacterium smegmatis str. MC2 155	1
	Mycobacterium sp. 012931	1
	Mycobacterium sp. 141	1
	Mycobacterium sp. 155	1
	Mycobacterium sp. JDM601	1
	Mycobacterium sp. JLS	1
	Mycobacterium sp. KMS	1
	Mycobacterium sp. MCS	1
	Mycobacterium sp. UM_WGJ	1
	Mycobacterium sp. UM_WWY	1
	Mycobacterium vaccae ATCC 25954	1
	Nakamurella multipartita DSM 44233	1
	Olsenella profusa F0195	4
	Olsenella sp. oral taxon 809 str. F0356	0
	Ornithinimicrobium pekingense DSM 21552	1
	Patulibacter americanus DSM 16676	1
	Pseudonocardia asaccharolytica DSM 44247	5
	Pseudonocardia dioxanivorans CB1190	2
	Pseudonocardia sp. P1	2
	Pseudonocardia spinosispora DSM 44797	1
	Rhodococcus equi 103S	1
	Rhodococcus equi ATCC 33707	1
	Rhodococcus pyridinivorans AK37	1
	Rhodococcus ruber BKS 20 38	1
	Rhodococcus sp. R04	2
	Rhodococcus sp. R1101	1
	Ruania albidiflava DSM 18029	1
	Rubrobacter xylanophilus DSM 9941	5
	Saccharomonospora azurea NA-128	1
	Saccharomonospora cyanea NA-134	1
	Saccharomonospora glauca K62	1
	Saccharomonospora marina XMU15	1
	Saccharomonospora paurometabolica YIM 90007	1
	Saccharomonospora viridis DSM 43017	1
	Saccharomonospora xinjiangensis XJ-54	1
	Saccharopolyspora erythraea NRRL 2338	1
	Saccharopolyspora spinosa NRRL 18395	1
	Salinispora tropica CNB-440	0
	Sciscionella marina DSM 45152	1
	Serinicoccus marinus DSM 15273	0
	Serinicoccus profundi MCCC 1A05965	0
	Slackia heliotrinireducens DSM 20476	7
	Solirubrobacter soli DSM 22325	2
	Solirubrobacter sp. URHD0082	2
	Streptomyces albus J1074	0
	Streptomyces coelicoflavus ZG0656	1
	Streptomyces collinus Tu 365	1
	Streptomyces griseus XylebKG-1	1
	Streptomyces hygroscopicus jinggangensis 5008	1
	Streptomyces sp. AA4	1
	Streptomyces sp. Amel2xE9	1
	Streptomyces sp. BoleA5	1
	Streptomyces sp. CNQ766	0
	Streptomyces sp. CNQ865	0
	Streptomyces sp. CNS335	0
	Streptomyces sp. CNS606	0
	Streptomyces sp. CNY228	0
	Streptomyces sp. CNY243	0
	Streptomyces sp. e14	1
	Streptomyces sp. HGB0020	1
	Streptomyces sp. LaPpAH-108	1
	Streptomyces sp. LaPpAH-202	0
	Streptomyces sp. MspMP-M5	1
	Streptomyces sp. PsTaAH-124	1
	Streptomyces sp. SM8	0
	Streptomyces sp. TAA204	0
	Streptomyces sulphureus DSM 40104	1
	Streptomyces tsukubaensis NRRL18488	0
	Streptomyces viridosporus T7A	2
	Streptomyces xinghaiensis S187	1
	Streptosporangium roseum DSM 43021	1
	Tsukamurella sp. 1534	1
	Turicella otitidis ATCC 51513	1
	Verrucosispora maris AB-18-032	1
	Yaniella halotolerans DSM 15476	1
Aquificae	Aquifex aeolicus VF5	2
	Desulfurobacterium thermolithotrophum DSM 11699	3
	Hydrogenivirga sp. 128-5-R1-1	2
	Hydrogenobacter thermophilus TK-6	2
	Thermocrinis albus DSM 14484	2
	Thermovibrio ammonificans HB-1	1
	Desulfurobacterium sp. TC5-1	1
Bacteroidetes	Chryseobacterium taeanense ARB2	1
	Cyclobacterium qasimii M12-11B	0
	Dyadobacter alkalitolerans DSM 23607	0
	Dyadobacter beijingensis DSM 21582	0
	Dyadobacter fermentans DSM 18053	0
	Spirosoma linguale DSM 74	0
Chloroflexi	Anaerolinea thermophila UNI-1	4
	Chloroflexus aurantiacus J-10-fl	3
	Chloroflexus sp. Y-400-fl	3
	Dehalogenimonas lykanthroporepellens BL-DC-9	5
	Herpetosiphon aurantiacus DSM 785	2
	Ktedonobacter racemifer DSM 44963	5
	Oscillochloris trichoides DG-6	1
	Sphaerobacter thermophilus DSM 20745	9
	Thermomicrobium roseum DSM 5159	5
	Caldilinea aerophila DSM 14535 = NBRC 104270	3
	Nitrolancetus hollandicus Lb	8
Deferribacteres	Calditerrivibrio nitroreducens DSM 19672	2
	Deferribacter desulfuricans SSM1	0
	Denitrovibrio acetiphilus DSM 12809	0
	Flexistipes sinusarabici DSM 4947	1
	Geovibrio thiophilus L21-Ace-BES	0
Firmicutes/Bacillales	Alicyclobacillus contaminans DSM 17975	0
	Alicyclobacillus pohliae DSM 22757	7
	Alkalibacillus haloalkaliphilus C5	1
	Aneurinibacillus terranovensis DSM 18919	3
	Bacillus aidingensis DSM 18341	5
	Bacillus azotoformans LMG 9581	6
	Bacillus bataviensis LMG 21833	6
	Bacillus cellulosilyticus DSM 2522	3
	Bacillus cereus	0
	Bacillus chagannorensis DSM 18086	6
	Bacillus clausii KSM-K16	0
	Bacillus gelatini DSM 15865	2
	Bacillus kribbensis DSM 17871	4
	Bacillus massiliosenegalensis JC6	5
	Bacillus methanolicus	2
	Bacillus oceanisediminis 2691	8
	Bacillus pseudofirmus OF4	2
	Bacillus selenitireducens MLS10	9
	Bacillus sp. 10403023	2
	Bacillus sp. 2_A_57_CT2	6
	Bacillus sp. G2(2012b)	2
	Bacillus sp. L1(2012)	2
	Bacillus sp. m3-13	3
	Bacillus sp. NRRL B-14911	4
	Bacillus sp. SG-1	9
	Bacillus sp. URHB0009	10
	Bacillus sp. ZYK	10
	Bacillus thuringiensis	0
	Brevibacillus borstelensis AK1	0
	Brevibacillus sp. BC25	0
	Brevibacillus sp. phR	2
	Brevibacillus thermoruber 423	0
	Caldalkalibacillus thermarum TA2.A1	8
	Desmospora sp. 8437	1
	Gemella cuniculi DSM 15828	5
	Gemella haemolysans	4
	Gemella haemolysans M341	6
	Gemella morbillorum M424	4
	Gemella sanguinis M325	7
	Gracilibacillus lacisalsi DSM 19029	0
	Halalkalibacillus halophilus DSM 18494	2
	Oceanobacillus iheyensis HTE831	0
	Paenibacillus alginolyticus DSM 5050	0
	Paenibacillus alvei	0
	Paenibacillus barengoltzii G22	0
	Paenibacillus curdlanolyticus YK9	0
	Paenibacillus daejeonensis DSM 15491	0
	Paenibacillus dendritiformis C454	0
	Paenibacillus lactis 154	0
	Paenibacillus larvae subsp. larvae BRL-230010	0
	Paenibacillus pinihumi DSM 23905	0
	Paenibacillus sp. A9	0
	Paenibacillus sp. GD11	0
	Paenibacillus sp. HGF5	0
	Paenibacillus sp. HGF7	0
	Paenibacillus sp. HGH0039	0
	Paenibacillus sp. JDR-2	0
	Paenibacillus sp. Y412MC10	0
	Paenibacillus vortex V453	0
	Paenisporosarcina sp. TG20	6
	Planococcus antarcticus DSM 14505	2
	Pontibacillus marinus DSM 16465	3
	Salinibacillus aidingensis MSP4	3
	Salsuginibacillus kocurii DSM 18087	7
	Tuberibacillus calidus DSM 17572	1
	Virgibacillus halodenitrificans 1806	0
	Virgibacillus sp. CM-4	0
Firmicutes/Clostridia	[Clostridium] bifermentans ATCC 19299	11
	[Clostridium] difficile	7
	Clostridium glycolicum ATCC 14880 = DSM 1288	10
	[Clostridium] sordellii ATCC 9714	9
	[Ruminococcus] torques	1
	Acetohalobium arabaticum DSM 5501	8
	Alkaliphilus metalliredigens QYMF	16
	Alkaliphilus oremlandii OhILAs	10
	Ammonifex degensii KC4	3
	Anaerotruncus colihominis DSM 17241	1
	Caldanaerobacter subterraneus	3
	Candidatus Arthromitus sp. SFB-mouse-Japan	1
	Candidatus Arthromitus sp. SFB-rat-Yit	1
	Candidatus Desulforudis audaxviator MP104C	5
	Carboxydibrachium pacificum DSM 12653	3
	Carboxydothermus hydrogenoformans Z-2901	12
	Catonella morbi ATCC 51271	6
	Clostridiales bacterium 1_7_47FAA	3
	Clostridium asparagiforme DSM 15981	2
	Clostridium bartlettii DSM 16795	2
	Clostridium bolteae ATCC BAA-613	11
	Clostridium botulinum A str. Hall	9
	Clostridium citroniae WAL-17108	2
	Clostridium clostridioforme 2_1_49FAA	7
	Clostridium difficile CD196	7
	Clostridium hathewayi WAL-18680	0
	Clostridium hiranonis DSM 13275	9
	Clostridium hylemonae DSM 15053	5
	Clostridium ljungdahlii DSM 13528	9
	Clostridium nexile DSM 1787	3
	Clostridium perfringens ATCC 13124	1
	Clostridium scindens ATCC 35704	5
	Clostridium sp. 7_3_54FAA	2
	Clostridium sp. CAG:58	3
	Clostridium sp. D5	2
	Clostridium sp. JC122	10
	Clostridium sp. M62/1	4
	Clostridium sp. VE202-10	5
	Clostridium sporogenes ATCC 15579	10
	Clostridium sticklandii DSM 519	10
	Clostridium symbiosum	2
	Clostridium symbiosum WAL-14673	2
	Clostridium tunisiense TJ	10
	Clostridium ultunense Esp	17
	Coprococcus comes ATCC 27758	5
	Coprococcus comes CAG:19	4
	Coprococcus sp. HPP0048	7
	Coprococcus sp. HPP0074	4
	Coprothermobacter platensis DSM 11748	3
	Coprothermobacter proteolyticus DSM 5265	3
	Dehalobacter sp. CF	3
	Dehalobacter sp. 11DCA	3
	Dehalobacter sp. E1	3
	Dehalobacter sp. E1 x Sedimentibacter sp. B4 coculture	7
	Dehalobacter sp. FTH1	3
	Dehalobacter sp. UNSWDHB	2
	Desulfitobacterium dehalogenans ATCC 51507	4
	Desulfitobacterium dichloroeliminans LMG P-21439	3
	Desulfitobacterium hafniense	3
	Desulfitobacterium hafniense Y51	4
	Desulfitobacterium metallireducens DSM 15288	5
	Desulfitobacterium sp. PCE1	4
	Desulfosporosinus acidiphilus SJ4	9
	Desulfosporosinus meridiei DSM 13257	6
	Desulfosporosinus orientis DSM 765	10
	Desulfosporosinus sp. OT	6
	Desulfosporosinus youngiae DSM 17734	8
	Desulfotomaculum acetoxidans DSM 771	5
	Desulfotomaculum alcoholivorax DSM 16058	6
	Desulfotomaculum carboxydivorans CO-1-SRB	9
	Desulfotomaculum gibsoniae DSM 7213	16
	Desulfotomaculum hydrothermale Lam5 = DSM 18033	6
	Desulfotomaculum kuznetsovii DSM 6115	9
	Desulfotomaculum nigrificans DSM 574	8
	Desulfotomaculum reducens MI-1	8
	Desulfotomaculum ruminis DSM 2154	7
	Desulfovirgula thermocuniculi DSM 16036	8
	Desulfurispora thermophila DSM 16022	4
	Dethiobacter alkaliphilus AHT 1	7
	Dorea formicigenerans	8
	Dorea formicigenerans ATCC 27755	9
	Dorea formicigenerans CAG:28	8
	Dorea longicatena	4
	Dorea longicatena CAG:42	4
	Dorea longicatena DSM 13814	4
	Dorea sp. 5-2	4
	Dorea sp. AGR2135	8
	Dorea sp. CAG:105	5
	Dorea sp. CAG:317	4
	Eubacteriaceae bacterium ACC19a	1
	Eubacteriaceae bacterium CM2	1
	Eubacteriaceae bacterium CM5	1
	Eubacteriaceae bacterium OBRC8	1
	Eubacterium sp. AS15	1
	Eubacterium yurii subsp. margaretiae ATCC 43715	1
	Finegoldia magna ATCC 29328	8
	Flavonifractor plautii ATCC 29863	1
	Halanaerobium praevalens DSM 2228	5
	Halanaerobium saccharolyticum subsp. saccharolyticum DSM 6643	4
	Halobacteroides halobius DSM 5150	3
	Heliobacterium modesticaldum Ice1	1
	Johnsonella ignava ATCC 51276	9
	Lachnospiraceae bacterium 1_4_56FAA	1
	Lachnospiraceae bacterium 2_1_46FAA	4
	Lachnospiraceae bacterium 3-2	5
	Lachnospiraceae bacterium 4_1_37FAA	8
	Lachnospiraceae bacterium 5_1_57FAA	5
	Lachnospiraceae bacterium 6_1_37FAA	5
	Lachnospiraceae bacterium 7_1_58FAA	1
	Lachnospiraceae bacterium 9_1_43BFAA	5
	Lachnospiraceae bacterium CAG:215	1
	Mogibacterium sp. CM50	3
	Moorella thermoacetica ATCC 39073	7
	Natranaerobius thermophilus JW/NM-WN-LF	8
	Orenia marismortui DSM 5156	1
	Oribacterium sinus F0268	7
	Oribacterium sp. ACB1	5
	Oribacterium sp. ACB7	7
	Oribacterium sp. ACB8	5
	Oribacterium sp. oral taxon 078 str. F0262	8
	Oribacterium sp. oral taxon 108 str. F0425	5
	Oscillibacter ruminantium GH1	2
	Parvimonas micra ATCC 33270	8
	Parvimonas sp. oral taxon 110 str. F0139	7
	Parvimonas sp. oral taxon 393 str. F0440	6
	Pelotomaculum thermopropionicum SI	6
	Peptoniphilus duerdenii ATCC BAA-1640	4
	Peptostreptococcus anaerobius 653-L	4
	Peptostreptococcus anaerobius CAG:621	4
	Proteocatella sphenisci DSM 23131	8
	Pseudoflavonifractor capillosus ATCC 29799	0
	Ruminococcus sp. CAG:55	1
	Ruminococcus sp. CAG:60	1
	Sedimentibacter sp. B4	7
	Sulfobacillus acidophilus	7
	Sulfobacillus acidophilus TPY	7
	Sulfobacillus thermosulfidooxidans str. Cutipay	8
	Symbiobacterium thermophilum IAM 14863	10
	Syntrophomonas wolfei subsp. wolfei str. Goettingen	9
	Syntrophothermus lipocalidus DSM 12680	6
	Tepidanaerobacter acetatoxydans Re1	0
	Tepidanaerobacter sp. Re1	0
	Thermacetogenium phaeum DSM 12270	5
	Thermaerobacter marianensis DSM 12885	4
	Thermaerobacter subterraneus DSM 13965	5
	Thermincola potens JR	10
	Thermoanaerobacter tengcongensis MB4	3
	Thermoanaerobacterium thermosaccharolyticum DSM 571	0
	Thermobrachium celere DSM 8682	6
	Thermodesulfobium narugense DSM 14796	2
	Thermosediminibacter oceani DSM 16646	7
Firmicutes/Lactobacillales	Alloiococcus otitis ATCC 51267	1
	Dolosigranulum pigrum ATCC 51524	3
	Enterococcus avium	7
	Enterococcus caccae	0
	Enterococcus faecalis	0
	Enterococcus faecalis V583	0
	Enterococcus faecium	0
	Enterococcus gilvus	4
	Enterococcus haemoperoxidus	0
	Enterococcus hirae ATCC 9790	2
	Enterococcus malodoratus	6
	Enterococcus moraviensis	0
	Enterococcus pallens	5
	Enterococcus raffinosus	5
	Facklamia hominis	5
	Facklamia ignava CCUG 37419	6
	Facklamia languida CCUG 37842	4
	Lactobacillus antri DSM 16041	1
	Lactobacillus oris	1
	Lactobacillus oris PB013-T2-3	1
	Lactobacillus salivarius ACS-116-V-Col5a	1
	Lactobacillus versmoldensis KCTC 3814	4
Firmicutes/others	Acetonema longum DSM 6540	2
	Anaeroglobus geminatus F0357	4
	Firmicutes bacterium CAG:129	1
	Firmicutes bacterium CAG:212	1
	Firmicutes bacterium CAG:83	2
	Megasphaera elsdenii CAG:570	2
	Megasphaera elsdenii DSM 20460	2
	Megasphaera micronuciformis F0359	4
	Megasphaera sp. BL7	2
	Megasphaera sp. NM10	2
	Megasphaera sp. NP3	1
	Sporomusa ovata	5
	Thermosinus carboxydivorans Nor1	6
Fusobacteria	Fusobacterium mortiferum ATCC 9817	0
	Fusobacterium ulcerans ATCC 49185	0
	Fusobacterium varium ATCC 27725	0
	Ilyobacter polytropus DSM 2926	2
	Leptotrichia goodfellowii F0264	4
	Sebaldella termitidis ATCC 33386	0
	Psychrilyobacter atlanticus DSM 19335	11
	Leptotrichia sp. oral taxon 215 str. W9775	4
Nitrospirae	Thermodesulfovibrio yellowstonii DSM 11347	3
	Thermodesulfovibrio thiophilus DSM 17215	4
Others	Caldithrix abyssi DSM 13497	4
	Candidatus Methylomirabilis oxyfera	6
	Chthonomonas calidirosea T49	3
	Haloplasma contractile SSD-17B	5
	Candidatus Poribacteria sp. WGA-4E	5
	Poribacteria bacterium WGA-3G	15
	SAR406 cluster bacterium JGI 0000039-D08	1
	SAR406 cluster bacterium SCGC AAA003-L08	5
	Thermobaculum terrenum ATCC BAA-798	4
	candidate division KSB1 bacterium SCGC AAA252-D03	0
	candidate division KSB1 bacterium SCGC AAA252-E13	0
	candidate division KSB1 bacterium SCGC AAA252-P10	0
	candidate division KSB1 bacterium SCGC AAA252-P14	1
	candidate division OP9 bacterium JGI 0000059-I14	2
	candidate division OP9 bacterium SCGC AAA255-G05	2
	candidate division OP9 bacterium SCGC AAA255-N14	3
	candidate division ZIXI bacterium RBG-1	3
Planctomycetes	Gemmata obscuriglobus UQM 2246	3
	Isosphaera pallida ATCC 43644	1
	planctomycete KSU-1	6
Proteobacteria/alpha/others	Afipia felis ATCC 53690	4
	Afipia sp. 1NLS2	5
	alpha proteobacterium SCGC AAA298-K06	1
	Ancylobacter sp. FA202	1
	Azorhizobium caulinodans ORS 571	1
	Azospirillum amazonense Y2	1
	Azospirillum halopraeferens DSM 3675	1
	Azospirillum sp. B4	1
	Bartonella tamiae Th239	1
	Caenispirillum salinarum AK4	1
	Elioraea tepidiphila DSM 17972	0
	Hyphomicrobium denitrificans 1NES1	1
	Hyphomicrobium sp. MC1	1
	Hyphomonas neptunium ATCC 15444	1
	Inquilinus limosus DSM 16000	1
	Meganema perideroedes DSM 15528	2
	Methylobacterium mesophilicum SR1.6/6	2
	Methylobacterium radiotolerans JCM 2831	1
	Methylobacterium sp. 285MFTsu5.1	1
	Methylobacterium sp. 4-46	1
	Methylobacterium sp. B1	1
	Methylobacterium sp. B34	1
	Methylobacterium sp. GXF4	1
	Methylobacterium sp. L2-4	1
	Methylocella silvestris BL2	1
	Methyloferula stellata AR4	1
	Methylopila sp. M107	1
	Microvirga sp. WSM3557	1
	Ochrobactrum anthropi	1
	Ochrobactrum anthropi ATCC 49188	1
	Ochrobactrum anthropi CTS-325	1
	Ochrobactrum intermedium	1
	Ochrobactrum intermedium LMG 3301	1
	Ochrobactrum sp. EGD-AQ16	1
	Oligotropha carboxidovorans	3
	Oligotropha carboxidovorans OM5	3
	Paracoccus aminophilus JCM 7686	1
	Paracoccus denitrificans PD1222	1
	Paracoccus sp. N5	1
	Paracoccus sp. TRP	1
	Paracoccus zeaxanthinifaciens ATCC 21588	1
	Polymorphum gilvum SL003B-26A1	1
	Reyranella massiliensis 521	10
	Rhodovulum sp. PH10	1
	Roseobacter sp. GAI101	1
	Roseomonas sp. B5	1
	Sagittula stellata E-37	0
	Starkeya novella DSM 506	1
	Sulfitobacter sp. EE-36	1
	Sulfitobacter sp. NAS-14.1	1
	Xanthobacter autotrophicus Py2	1
	Xanthobacteraceae bacterium 501b	1
Proteobacteria/alpha/Rhizobiaceae	Ensifer sp. USDA 6670	1
	Rhizobium grahamii CCGE 502	1
	Rhizobium sp. AP16	0
	Rhizobium sp. CF142	0
	Rhizobium sp. OR191	1
	Rhizobium sullae WSM1592	1
	Sinorhizobium arboris LMG 14919	1
	Sinorhizobium meliloti 1021	1
Proteobacteria/alpha/Rickettsiales	Rickettsiaceae bacterium Os18	3
Proteobacteria/beta/Burkholderiales	Achromobacter arsenitoxydans SY8	1
	Achromobacter piechaudii ATCC 43553	1
	Achromobacter xylosoxidans	0
	Achromobacter xylosoxidans A8	1
	Acidovorax sp. MR-S7	1
	Alcaligenes faecalis	1
	Alcaligenes sp. EGD-AK7	1
	Alcaligenes sp. HPC1271	1
	Alicycliphilus sp. CRZ1	1
	Bordetella avium 197N	1
	Bordetella holmesii	1
	Bordetella sp. FB-8	1
	Burkholderia ambifaria AMMD	1
	Burkholderia cenocepacia	1
	Burkholderia cenocepacia MC0-3	1
	Burkholderia cepacia GG4	1
	Burkholderia dolosa AUO158	1
	Burkholderia gladioli 3848s-5	1
	Burkholderia gladioli BSR3	1
	Burkholderia glumae BGR1	1
	Burkholderia kururiensis M130	1
	Burkholderia mallei	2
	Burkholderia mallei ATCC 23344	1
	Burkholderia multivorans	1
	Burkholderia multivorans ATCC 17616	1
	Burkholderia oklahomensis	1
	Burkholderia oklahomensis EO147	1
	Burkholderia phymatum STM815	1
	Burkholderia phytofirmans PsJN	1
	Burkholderia pseudomallei	1
	Burkholderia pseudomallei K96243	1
	Burkholderia pyrrocinia CH-67	1
	Burkholderia sp. 383	1
	Burkholderia sp. BT03	2
	Burkholderia sp. CCGE1002	1
	Burkholderia sp. Ch1-1	1
	Burkholderia sp. H160	1
	Burkholderia sp. JGI 001012-B17	1
	Burkholderia sp. JPY251	1
	Burkholderia sp. KJ006	1
	Burkholderia sp. SJ98	1
	Burkholderia sp. TJI49	1
	Burkholderia sp. WSM4176	1
	Burkholderia sp. YI23	1
	Burkholderia terrae BS001	2
	Burkholderia thailandensis E264	1
	Burkholderia ubonensis Bu	1
	Burkholderia vietnamiensis AU4i	1
	Burkholderia vietnamiensis G4	1
	Burkholderia xenovorans LB400	1
	Cupriavidus basilensis	1
	Cupriavidus sp. WS	1
	Lautropia mirabilis ATCC 51599	1
	Pandoraea sp. B-6	1
	Pandoraea sp. SD6-2	1
Proteobacteria/beta/Neisseriales	Chromobacterium sp. C-61	1
	Laribacter hongkongensis DSM 14985	1
	Laribacter hongkongensis HLHK9	1
	Lutiella nitroferrum 2002	1
	Pseudogulbenkiania ferrooxidans 2002	1
	Pseudogulbenkiania sp. NH8B	1
Proteobacteria/beta/others	Azonexus hydrophilus DSM 23864	1
	Brachymonas chironomi DSM 19884	1
	Collimonas fungivorans Ter331	1
	Comamonas composti DSM 21721	2
	Comamonas sp. B-9	2
	Comamonas testosteroni CNB-2	1
	Curvibacter lanceolatus ATCC 14669	1
	Dechloromonas aromatica RCB	1
	Delftia acidovorans SPH-1	1
	Delftia sp. Cs1-4	1
	Duganella zoogloeoides ATCC 25935	1
	Hydrogenophaga sp. PBC	1
	Hylemonella gracilis ATCC 19624	1
	Ideonella sp. B508-1	1
	Janthinobacterium lividum PAMC 25724	1
	Janthinobacterium sp. PAMC 25724	1
	Massilia timonae CCUG 45783	1
	Mitsuaria sp. H24L5A	1
	Oligella ureolytica DSM 18253	1
	Oligella urethralis DSM 7531	1
	Oxalobacteraceae bacterium AB_14	1
	Pseudacidovorax intermedius NH-1	1
	Pusillimonas noertemannii BS8	1
	Pusillimonas sp. T7-7	1
	Rhodoferax ferrireducens T118	0
	Rubrivivax benzoatilyticus JA2	1
	Rubrivivax benzoatilyticus JA2 = ATCC BAA-35	1
	Rubrivivax gelatinosus CBS	1
	Rubrivivax gelatinosus IL144	1
	Tepidiphilus margaritifer DSM 15129	1
	Thauera linaloolentis 47Lol = DSM 12138	1
	Thauera phenylacetica B4P	0
	Thauera selenatis AX	1
	Thauera terpenica 58Eu	1
	Thiobacillus denitrificans DSM 12475	1
	Thiobacillus thioparus DSM 505	1
	Verminephrobacter aporrectodeae subsp. tuberculatae At4	0
Proteobacteria/delta	Anaeromyxobacter dehalogenans 2CP-1	10
	Anaeromyxobacter sp. Fw109-5	12
	Anaeromyxobacter sp. K	10
	Bilophila sp. 4_1_30	10
	Bilophila wadsworthia 3_1_6	8
	Corallococcus coralloides DSM 2259	3
	Cystobacter fuscus DSM 2262	1
	delta proteobacterium MLMS-1	21
	delta proteobacterium NaphS2	25
	Desulfarculus baarsii DSM 2075	5
	Desulfatibacillum aliphaticivorans DSM 15576	20
	Desulfatibacillum alkenivorans AK-01	20
	Desulfatirhabdium butyrativorans DSM 18734	24
	Desulfobacca acetoxidans DSM 11109	7
	Desulfobacter curvatus DSM 3379	8
	Desulfobacter postgatei 2ac9	9
	Desulfobacterium anilini DSM 4660	22
	Desulfobacterium autotrophicum HRM2	32
	Desulfobacula toluolica Tol2	27
	Desulfobulbus japonicus DSM 18378	11
	Desulfobulbus mediterraneus DSM 13871	15
	Desulfobulbus propionicus DSM 2032	8
	Desulfobulbus sp. oral taxon 041	0
	Desulfocapsa sulfexigens DSM 10523	14
	Desulfococcus multivorans DSM 2059	16
	Desulfococcus oleovorans Hxd3	13
	Desulfohalobium retbaense DSM 5692	6
	Desulfomicrobium baculatum DSM 4028	8
	Desulfomicrobium escambiense DSM 10707	9
	Desulfomonile tiedjei DSM 6799	28
	Desulfonatronospira thiodismutans ASO3-1	15
	Desulfonauticus sp. A7A	3
	Desulforegula conservatrix Mb1Pa	7
	Desulfospira joergensenii DSM 10085	36
	Desulfotalea psychrophila LSv54	16
	Desulfotignum balticum DSM 7044	23
	Desulfotignum phosphitoxidans DSM 13687	23
	Desulfovibrio acrylicus DSM 10141	5
	Desulfovibrio aespoeensis Aspo-2	5
	Desulfovibrio africanus str. Walvis Bay	16
	Desulfovibrio alaskensis G20	6
	Desulfovibrio alkalitolerans DSM 16529	6
	Desulfovibrio aminophilus DSM 12254	7
	Desulfovibrio bastinii DSM 16055	3
	Desulfovibrio cuneatus DSM 11391	5
	Desulfovibrio desulfuricans	6
	Desulfovibrio desulfuricans ND132	6
	Desulfovibrio fructosivorans	3
	Desulfovibrio fructosovorans JJ	5
	Desulfovibrio gigas DSM 1382 = ATCC 19364	3
	Desulfovibrio hydrothermalis AM13 = DSM 14728	6
	Desulfovibrio inopinatus DSM 10711	10
	Desulfovibrio longus DSM 6739	6
	Desulfovibrio magneticus RS-1	5
	Desulfovibrio magneticus str. Maddingley MBC34	5
	Desulfovibrio piezophilus C1TLV30	7
	Desulfovibrio piger ATCC 29098	6
	Desulfovibrio putealis DSM 16056	5
	Desulfovibrio salexigens DSM 2638	8
	Desulfovibrio sp. 3_1_syn3	7
	Desulfovibrio sp. 6_1_46AFAA	8
	Desulfovibrio sp. A2	5
	Desulfovibrio sp. Dsv1	2
	Desulfovibrio sp. FW1012B	5
	Desulfovibrio sp. U5L	5
	Desulfovibrio sp. X2	7
	Desulfovibrio vulgaris	6
	Desulfovibrio vulgaris DP4	7
	Desulfovibrio zosterae DSM 11974	6
	Desulfurivibrio alkaliphilus AHT2	13
	Desulfuromonas acetoxidans DSM 684	7
	Geobacter bemidjiensis Bem	12
	Geobacter bremensis R1	12
	Geobacter daltonii FRC-32	12
	Geobacter lovleyi SZ	12
	Geobacter metallireducens GS-15	9
	Geobacter metallireducens RCH3	8
	Geobacter sp. FRC-32	12
	Geobacter sp. M18	9
	Geobacter sp. M21	11
	Geobacter sulfurreducens	10
	Geobacter sulfurreducens PCA	10
	Geobacter uraniireducens Rf4	11
	Geopsychrobacter electrodiphilus DSM 16401	10
	Haliangium ochraceum DSM 14365	3
	Myxococcus fulvus HW-1	3
	Myxococcus sp. (contaminant ex DSM 436)	3
	Myxococcus stipitatus DSM 14675	2
	Myxococcus xanthus	2
	Myxococcus xanthus DK 1622	2
	Pelobacter carbinolicus DSM 2380	4
	Plesiocystis pacifica SIR-1	6
	SAR324 cluster bacterium JCVI-SC AAA005	6
	Stigmatella aurantiaca DW4/3-1	1
	Syntrophobacter fumaroxidans MPOB	39
	Syntrophus aciditrophicus SB	16
Proteobacteria/epsilon	Arcobacter butzleri ED-1	1
	Arcobacter butzleri	1
	Arcobacter butzleri JV22	1
	Arcobacter nitrofigilis DSM 7299	4
	Caminibacter mediatlanticus TB-2	4
	Campylobacter coli	2
	Campylobacter coli 132-6	2
	Campylobacter concisus 13826	6
	Campylobacter curvus 525.92	4
	Campylobacter curvus DSM 6644	4
	Campylobacter fetus subsp. fetus 82-40	3
	Campylobacter gracilis RM3268	5
	Campylobacter hominis ATCC BAA-381	1
	Campylobacter jejuni	3
	Campylobacter jejuni RM1221	3
	Campylobacter lari RM2100	3
	Campylobacter rectus RM3267	4
	Campylobacter showae	6
	Campylobacter showae RM3277	6
	Campylobacter sp. 10_1_50	6
	Campylobacter sp. FOBRC14	4
	Campylobacter upsaliensis	3
	Campylobacter upsaliensis JV21	3
	Campylobacter ureolyticus	4
	Campylobacterales bacterium GD 1	3
	Helicobacter bizzozeronii CCUG 35545	2
	Helicobacter bizzozeronii CIII-1	2
	Helicobacter canadensis MIT 98-5491	1
	Helicobacter cetorum	2
	Helicobacter cinaedi	1
	Helicobacter cinaedi CCUG 18818	1
	Helicobacter cinaedi PAGU611	1
	Helicobacter felis ATCC 49179	2
	Helicobacter hepaticus ATCC 51449	1
	Helicobacter mustelae 12198	1
	Helicobacter pullorum MIT 98-5489	2
	Helicobacter suis	2
	Helicobacter winghamensis ATCC BAA-430	2
	Nautilia profundicola AmH	2
	Nitratifractor salsuginis DSM 16511	1
	Sulfurimonas denitrificans DSM 1251	2
	Sulfurimonas gotlandica	2
	Sulfurimonas sp. AST-10	2
	Sulfurospirillum barnesii SES-3	2
	Sulfurospirillum deleyianum DSM 6946	2
	Wolinella succinogenes DSM 1740	1
Proteobacteria/gamma/Enterobacteriales	Arsenophonus nasoniae DSM 15247	2
	Budvicia aquatica DSM 5075 = ATCC 35567	3
	Cedecea davisae DSM 4568	3
	Citrobacter freundii	3
	Citrobacter koseri ATCC BAA-895	3
	Citrobacter rodentium ICC168	4
	Citrobacter sp. 30_2	3
	Citrobacter sp. A1	3
	Citrobacter sp. KTE151	3
	Citrobacter sp. KTE30	3
	Citrobacter sp. KTE32	3
	Citrobacter sp. L17	3
	Citrobacter youngae ATCC 29220	3
	Cronobacter condimenti 1330	2
	Cronobacter dublinensis	2
	Cronobacter helveticus LMG 23732	1
	Cronobacter malonaticus	2
	Cronobacter muytjensii ATCC 51329	2
	Cronobacter pulveris LMG 24059	1
	Cronobacter sakazakii	2
	Cronobacter sakazakii E899	2
	Cronobacter turicensis 564	2
	Cronobacter turicensis z3032	2
	Cronobacter universalis	2
	Cronobacter zurichensis LMG 23730	1
	Edwardsiella ictaluri 93-146	2
	Edwardsiella ictaluri ATCC 33202	2
	Edwardsiella tarda	2
	Enterobacter aerogenes	4
	Enterobacter aerogenes FGI35	4
	Enterobacter aerogenes KCTC 2190	4
	Enterobacter asburiae LF7a	3
	Enterobacter cancerogenus ATCC 35316	3
	Enterobacter cloacae	3
	Enterobacter cloacae subsp. cloacae GS1	3
	Enterobacter hormaechei ATCC 49162	3
	Enterobacter lignolyticus SCF1	3
	Enterobacter mori LMG 25706	1
	Enterobacter radicincitans DSM 16656	3
	Enterobacter sp. 638	3
	Enterobacter sp. Ag1	3
	Enterobacter sp. B509	3
	Enterobacter sp. JC163	2
	Enterobacter sp. MR1	3
	Enterobacter sp. R4-368	3
	Enterobacter sp. SST3	3
	Enterobacteriaceae bacterium 9_2_54FAA	3
	Enterobacteriaceae bacterium B14	1
	Enterobacteriaceae bacterium LSJC7	3
	Enterobacteriaceae bacterium strain FGI 57	3
	Erwinia billingiae Eb661	1
	Escherichia albertii TW07627	3
	Escherichia blattae DSM 4481	3
	Escherichia coli APEC O1	3
	Escherichia coli CAG:4	3
	Escherichia fergusonii	5
	Escherichia hermannii NBRC 105704	3
	Escherichia sp. 1_1_43	3
	Escherichia sp. 3_2_53FAA	3
	Escherichia sp. 4_1_40B	3
	Escherichia sp. TW09231	3
	Escherichia sp. TW09276	3
	Escherichia sp. TW09308	3
	Escherichia sp. TW10509	3
	Escherichia sp. TW14182	3
	Escherichia sp. TW15838	3
	Hafnia alvei ATCC 51873	3
	Klebsiella cf. planticola B43	3
	Klebsiella oxytoca	4
	Klebsiella pneumoniae	3
	Klebsiella sp. 1_1_55	3
	Klebsiella sp. 4_1_44FAA	3
	Klebsiella sp. KTE92	3
	Klebsiella sp. MS 92-3	4
	Klebsiella sp. OBRC7	4
	Klebsiella variicola At-22	3
	Klebsiella variicola CAG:634	3
	Leminorella grimontii ATCC 33999	2
	Morganella morganii subsp. morganii KT	3
	Morganella sp. GLFB	1
	Pantoea dispersa EGD-AAK13	1
	Pantoea sp. AS-PWVM4	1
	Pantoea sp. At-9b	1
	Pantoea sp. GM01	1
	Pantoea sp. YR343	1
	Photorhabdus asymbiotica subsp. asymbiotica ATCC 43949	1
	Photorhabdus luminescens subsp. laumondii TTO1	1
	Plesiomonas shigelloides 302-73	1
	Proteus mirabilis	2
	Proteus mirabilis ATCC 29906	2
	Proteus penneri ATCC 35198	1
	Providencia alcalifaciens	3
	Providencia alcalifaciens DSM 30120	3
	Providencia burhodogranariea DSM 19968	3
	Providencia rettgeri	2
	Providencia rettgeri DSM 1131	2
	Providencia rustigianii DSM 4541	3
	Providencia sneebia DSM 19967	3
	Providencia stuartii	2
	Providencia stuartii ATCC 25827	2
	Raoultella ornithinolytica B6	4
	Salmonella bongori	3
	Salmonella bongori NCTC 12419	3
	Salmonella enterica	3
	Serratia fonticola	1
	Serratia liquefaciens ATCC 27592	1
	Serratia marcescens	1
	Serratia marcescens LCT-SM213	1
	Serratia odorifera	1
	Serratia odorifera DSM 4582	1
	Serratia plymuthica AS9	1
	Serratia plymuthica PRI-2C	1
	Serratia proteamaculans 568	1
	Serratia sp. AS12	1
	Serratia sp. AS13	1
	Serratia sp. C-1	1
	Serratia sp. GLFA	1
	Serratia sp. S4	1
	Serratia symbiotica str. Tucson	1
	Shigella boydii	2
	Shigella dysenteriae	2
	Shigella flexneri	10
	Shigella flexneri 2a 301	3
	Shigella sonnei	3
	Shigella sp. D9	3
	Shimwellia blattae DSM 4481 = NBRC 105725	3
	Yersinia aldovae ATCC 35236	1
	Yersinia bercovieri ATCC 43970	1
	Yersinia enterocolitica	1
	Yersinia frederiksenii ATCC 33641	1
	Yersinia intermedia ATCC 29909	1
	Yersinia kristensenii ATCC 33638	1
	Yersinia massiliensis CCUG 53443	1
	Yersinia mollaretii ATCC 43969	1
	Yersinia pestis	10
	Yersinia pestis KIM 10	1
	Yersinia pseudotuberculosis	1
	Yersinia rohdei ATCC 43380	1
	Yersinia ruckeri ATCC 29473	1
	Yokenella regensburgei ATCC 43003	5
Proteobacteria/gamma/Others	Aeromonas aquariorum AAK1	1
	Aeromonas hydrophila subsp. hydrophila ATCC 7966	1
	Aeromonas salmonicida subsp. salmonicida 01-B526	1
	Aeromonas salmonicida subsp. salmonicida A449	1
	Aeromonas sp. MDS8	1
	Aeromonas veronii B565	1
	Allochromatium vinosum DSM 180	3
	Ferrimonas kyonanensis DSM 18153	1
	gamma proteobacterium HIMB55	3
	Halomonas jeotgali Hwa	1
	Halomonas lutea DSM 23508	1
	Halomonas sp. KM-1	1
	Halomonas zhanjiangensis DSM 21076	1
	Kushneria aurantia DSM 21353	1
	Lamprocystis purpurea DSM 4197	1
	marine gamma proteobacterium HTCC2080	2
	marine gamma proteobacterium HTCC2143	6
	Marinobacter daepoensis DSM 16072	1
	Methylocaldum szegediense O-12	1
	Oceanimonas smirnovii ATCC BAA-899	1
	Osedax symbiont Rs2	0
	Psychromonas sp. CNPT3	1
	Shewanella halifaxensis HAW-EB4	1
	Shewanella oneidensis MR-1	1
	Shewanella pealeana ATCC 700345	1
	Shewanella sp. ANA-3	1
	Shewanella sp. MR-4	1
	Shewanella sp. MR-7	1
	Thioalkalivibrio nitratireducens DSM 14787	2
	Thioalkalivibrio thiocyanodenitrificans ARhD 1	2
	Thioalkalivibrio thiocyanoxidans ARh 4	2
	Thiothrix disciformis DSM 14473	1
Proteobacteria/gamma/Pasteurellales	Actinobacillus minor NM305	2
	Actinobacillus capsulatus DSM 19761	2
	Actinobacillus minor	2
	Actinobacillus pleuropneumoniae	2
	Actinobacillus pleuropneumoniae L20	2
	Actinobacillus succinogenes 130Z	2
	Actinobacillus suis H91-0380	2
	Actinobacillus ureae ATCC 25976	2
	Aggregatibacter actinomycetemcomitans	2
	Aggregatibacter actinomycetemcomitans serotype e str. SC1083	2
	Aggregatibacter aphrophilus NJ8700	3
	Aggregatibacter segnis ATCC 33393	2
	Aggregatibacter sp. oral taxon 458 str. W10330	2
	Avibacterium paragallinarum	1
	Avibacterium paragallinarum 72	1
	Gallibacterium anatis UMN179	1
	Haemophilus ducreyi 35000HP	1
	Haemophilus haemolyticus	3
	Haemophilus haemolyticus M21621	3
	Haemophilus influenzae	2
	Haemophilus parahaemolyticus HK385	2
	Haemophilus parainfluenzae	3
	Haemophilus paraphrohaemolyticus HK411	2
	Haemophilus parasuis SH0165	1
	Haemophilus pittmaniae HK 85	3
	Haemophilus sp. oral taxon 851 str. F0397	3
	Haemophilus sputorum	2
	Haemophilus sputorum CCUG 13788	2
	Mannheimia haemolytica	2
	Mannheimia succiniciproducens MBEL55E	2
	Pasteurella bettyae CCUG 2042	3
	Pasteurella dagmatis ATCC 43325	2
	Pasteurella multocida	0
	Pasteurella multocida subsp. gallicida str. Anand1_poultry	1
	Pasteurella pneumotropica DSM 21403	2
Proteobacteria/gamma/ Pseudomonadales	Pseudomonas aeruginosa	6
	Pseudomonas azotifigens DSM 17556	1
	Pseudomonas denitrificans ATCC 13867	1
	Pseudomonas entomophila L48	1
	Pseudomonas fluorescens Pf0-1	1
	Pseudomonas luteola XLDN4-9	2
	Pseudomonas mandelii	1
	Pseudomonas mandelii JR-1	1
	Pseudomonas mendocina	1
	Pseudomonas monteilii QM	1
	Pseudomonas nitroreducens TX1	1
	Pseudomonas parafulva DSM 17004	1
	Pseudomonas pelagia CL-AP6	1
	Pseudomonas plecoglossicida NB2011	1
	Pseudomonas psychrotolerans L19	2
	Pseudomonas resinovorans DSM 21078	1
	Pseudomonas resinovorans NBRC 106553	1
	Pseudomonas sp. 2_1_26	1
	Pseudomonas sp. 313	2
	Pseudomonas sp. 35MFCvi1.1	1
	Pseudomonas sp. 45MFCol3.1	1
	Pseudomonas sp. Chol1	1
	Pseudomonas sp. G5(2012)	1
	Pseudomonas sp. GM102	1
	Pseudomonas sp. GM16	1
	Pseudomonas sp. GM18	1
	Pseudomonas sp. GM21	1
	Pseudomonas sp. GM24	1
	Pseudomonas sp. GM25	1
	Pseudomonas sp. GM30	1
	Pseudomonas sp. GM33	1
	Pseudomonas sp. GM41(2012)	1
	Pseudomonas sp. GM48	1
	Pseudomonas sp. GM49	1
	Pseudomonas sp. GM50	1
	Pseudomonas sp. GM55	1
	Pseudomonas sp. GM74	1
	Pseudomonas sp. GM78	1
	Pseudomonas sp. GM79	1
	Pseudomonas sp. GM80	1
	Pseudomonas sp. GM84	1
	Pseudomonas sp. HPB0071	2
	Pseudomonas sp. HYS	1
	Pseudomonas sp. ICMP 17674	1
	Pseudomonas sp. M1	1
	Pseudomonas sp. M47T1	1
	Pseudomonas sp. P179	1
	Pseudomonas sp. P818	1
	Pseudomonas sp. R62	1
	Pseudomonas sp. S13.1.2	1
	Pseudomonas sp. S9	1
	Pseudomonas sp. TJI-51	1
	Pseudomonas sp. UW4	1
	Pseudomonas stutzeri	2
	Pseudomonas taiwanensis DSM 21245	1
	Pseudomonas thermotolerans DSM 14292	1
	Pseudomonas umsongensis 20MFCvi1.1	1
	Pseudomonas vranovensis DSM 16006	1
Proteobacteria/gamma/ Vibrionales	Photobacterium angustum S14	2
	Photobacterium damselae subsp. damselae CIP 102761	2
	Photobacterium leiognathi	1
	Photobacterium leiognathi subsp. mandapamensis svers.1.1.	2
	Photobacterium profundum	4
	Photobacterium profundum 3TCK	5
	Photobacterium sp. AK15	6
	Photobacterium sp. SKA34	1
	Vibrio furnissii	1
	Vibrio furnissii CIP 102972	1
Proteobacteria/gamma/ Xanthomonadales	Dyella japonica A8	1
	Pseudomonas geniculata N1	1
	Rudaea cellulosilytica DSM 22992	1
	Stenotrophomonas maltophilia	1
	Stenotrophomonas sp. SKA14	1
	Wohlfahrtiimonas chitiniclastica	2
Spirochaetes	Brachyspira hampsonii	0
	Brachyspira hyodysenteriae ATCC 27164	1
	Brachyspira hyodysenteriae WA1	1
	Brachyspira innocens ATCC 29796	4
	Brachyspira intermedia PWS/A	1
	Brachyspira murdochii DSM 12563	4
	Brachyspira pilosicoli 95/1000	4
	Treponema denticola ATCC 35405	7
	Treponema medium ATCC 700293	7
	Treponema pedis str. T A4	8
	Treponema primitia ZAS-1	1
	Treponema primitia ZAS-2	1
	Treponema vincentii ATCC 35580	4
Synergistetes	Aminobacterium colombiense DSM 12261	6
	Aminomonas paucivorans DSM 12260	6
	Anaerobaculum hydrogeniformans ATCC BAA-1850	10
	Dethiosulfovibrio peptidovorans DSM 11002	7
	Jonquetella anthropi E3_33 E1	8
	Pyramidobacter piscolens W5455	7
	Thermanaerovibrio acidaminovorans DSM 6589	3
	Thermovirga lienii DSM 17291	8
	Anaerobaculum mobile DSM 13181	8
	Synergistetes bacterium SGP1	3
	Synergistes sp. 3_1_syn1	11
	Thermanaerovibrio velox DSM 12556	3
	Jonquetella sp. BV3C21	6
Thermodesulfobacteria	Thermodesulfatator indicus DSM 15286	10
	Thermodesulfobacterium sp. OPB45	3
	Thermodesulfobacterium geofontis OPF15	3
	Thermodesulfobacterium thermophilum DSM 1276	4
	Thermodesulfobacterium hveragerdense DSM 12571	5
	Thermodesulfatator atlanticus DSM 21156	10
Verrucomicrobia	Rubritalea marina DSM 17716	1
	Verrucomicrobia bacterium SCGC AAA164-E04	4
	Verrucomicrobia bacterium SCGC AAA168-F10	3
