# Supplementary material for: Comparative genomics reveals new evolutionary and ecological patterns of selenium utilization in bacteria
Source: ISME J. 2016 Jan 22;10(8):2048–59. doi: 10.1038/ismej.2015.246 (PMC5029168; doi:10.1038/ismej.2015.246)
Supplement: Supplementary Table S3 [file ismej2015246x4.xlsx]

## Sheet: Sheet1
Table S3. Distribution of known and previously predicted selenoprotein families in bacteria
Selenoprotein family	Number of organisms	Number of selenoproteins
Formate dehydrogenase alpha subunit	822	1276
Selenophosphate synthetase	383	394
Glycine reductase complex selenoprotein B	146	261
Glycine reductase complex selenoprotein A	142	165
Proline reductase	110	131
HesB-like	86	90
Peroxiredoxin (Prx)	78	91
Coenzyme F420-reducing hydrogenase delta subunit	53	131
Heterodisulfide reductase subunit A	42	103
DsbA-like protein	41	45
Arsenite S-adenosylmethyltransferase, methyltransferase UbiE/COQ5 family	39	41
Selenoprotein W-like	35	35
Fe-S oxidoreductase	31	47
Prx-like thiol:disulfide oxidoreductase	28	32
Coenzyme F420-reducing hydrogenase, alpha subunit	26	31
UGSC-containing protein	26	33
ULPU-containing selenoprotein	26	28
Cation-transporting ATPase, E1-E2 family	25	32
Predicted NADH:ubiquinone oxidoreductase, subunit RnfC	25	28
Sulfurtransferase homologous to a rhodanese-like protein	24	25
Sulfurtransferase COG2897	23	28
Cytochrome c family protein 1	22	27
Hypothetical protein 1, UGC-containing	20	24
Thioredoxin	19	21
NADH oxidase (COG0446, HcaD)	19	19
MsrA	18	18
DsrE-like	17	17
Organic mercuric lyase MerB2	17	17
AhpD-like	16	17
Unknown, OS_HP3	16	16
Homolog of AhpF N-terminal domain	15	22
Prx-like (distant, UGC-containing)	15	16
Thiol:disulfide interchange protein	14	18
Arsenate reductase 2, UxxC	14	14
Mercuric transport protein periplasmic component MerP	14	14
Glutathione peroxidase	13	13
COG0737, UshA, 5'-nucleotidase/2',3'-cyclic phosphodiesterase and related esterases	12	13
Arsenate reductase-like (UXXC-containing) DU786737.1	12	12
AhpD-like 2	11	14
BFD/(2Fe-2S)-binding domain-containing protein	11	12
Distant AhpD homolog COG0599	10	10
Sulfurtransferase COG0607	10	10
Hypothetical protein Moorella thermoacetica	8	8
Distant Glutaredoxin homolog (UxxT)	6	6
Prx-like 2 (UXXS)	6	6
Glutaredoxin	5	5
DsbG-like	5	5
Putative mercuric transport protein	5	5
IMP dehydrogenase/GMP reductase	5	5
conserved hypothetical protein, CF-27 family	5	5
YeeE/YedE family	5	5
Unknown (Geobacter lovleyi)	5	5
Putative anaerobic dehydrogenase	4	4
Thioredoxin family protein (COG1225)	4	4
Arsenate reductase 1 (UxxS)	3	3
Thiol-disulfide isomerase-like protein	3	5
Methylated-DNA-protein-cysteine methyltransferase	3	3
Distant DsrE-like	2	2
Deiodinase-like protein	2	2
Cobalamin synthesis protein, CobW (COG0523, Putative GTPases)	2	2
Another distant homolog of New Trx-like protein	2	4
Probable MucD-putative a secreted serine proteinase	2	2
Distant Grx-like protein	1	1
CMD domain-containing protein	1	1
Rhodanase-related sulfurtransferase	1	1
Distant Trx-like	1	1
New CMD-containing\AhpD-like COG0599 (CXXU)	1	1
OS_HP1	1	1
Unknown protein (UAAU)	1	1
COG1810, Uncharacterized protein conserved in archaea	1	1
Low homology to lipoprotein (UXXC)	1	1
