# Supplementary material for: Comparative genomics reveals new evolutionary and ecological patterns of selenium utilization in bacteria
Source: ISME J. 2016 Jan 22;10(8):2048–59. doi: 10.1038/ismej.2015.246 (PMC5029168; doi:10.1038/ismej.2015.246)
Supplement: Supplementary Table S4 [file ismej2015246x5.xlsx]

## Sheet: Samples
Table S4. General information of the metagenomic samples collected from different environments
Bacterial Community	Sample Name	Taxon Object ID	IMG Submission ID	Sequencing Center	Ecosystem Category	Ecosystem Type	Ecosystem Subtype	Geographic Location
Freshwater	Marine microbial communities from Lake Gatun, Panama - GS020	3300001968	21798	J. Craig Venter Institute (JCVI)	Aquatic	Freshwater	Lentic	Lake Gatun, Panama
	Freshwater microbial communities from Trout Bog Lake, WI - Practice 03JUN2009 epilimnion (Trout Bog Practice 03JUN2009 epilimnion June 2011 assem)	3300000176	5696	DOE Joint Genome Institute (JGI)	Aquatic	Freshwater	Lentic	Trout Bog, Vilas County, Wisconsin, USA
	Freshwater and sediment microbial communities from Lake Ontario - Sta 18 epilimnion	3300003754	55067	DOE Joint Genome Institute (JGI)	Aquatic	Freshwater	Lentic	Lake Ontario, USA
	Wetland microbial communities from Twitchell Island in the Sacramento Delta, sample from surface sediment Feb2011 Site L1 Bulk Metatranscriptome	3300001808	20341	DOE Joint Genome Institute (JGI)	Aquatic	Freshwater	Groundwater	Twitchell Island, Sacramento and San Joaquin Delta, California, USA
	Freshwater microbial communities from dead zone in Lake Erie, USA - CCB epilimnion July 2011 (Lake Erie CCB epilimnion July 2011, ASSEMBLY_DATE=20121208)	3300000736	11936	DOE Joint Genome Institute (JGI)	Aquatic	Freshwater	Lentic	Lake Erie, USA
	Lotic microbial communities from Mississippi River at two locations in the state of Minnesota, sample from River Site 7, Mississippi Headwaters (Site 7)	3300000269	9058	University of Minnesota	Aquatic	Freshwater	Lotic	In downtown Hastings
	Fresh water microbial communities from LaBonte Lake, Laramie, Wyoming, sample from algal/cyanobacterial bloom material peak-bloom 2 (algal/cyano bloom peak-bloom 2)	2189573023	3309	DOE Joint Genome Institute (JGI)	Aquatic	Freshwater	Lentic	LaBonte Lake, Laramie, Wyoming
	Freshwater sediment microbial communities from Lake Washington, Seattle, for methane and nitrogen Cycles - SIP 13Cmethane anaerobic no nitrate (Aerobic without added nitrate, 13C SIP Nov 2010 with PE)	2088090013	1888	DOE Joint Genome Institute (JGI)	Aquatic	Freshwater	Lentic	Lake Washington, Seattle, Washington, USA
	Pristine groundwater from Oak Ridge Integrated Field Research Center, Tennessee (resequenced) (FW301 resequenced by Illumina)	3300000178	8146	DOE Joint Genome Institute (JGI)	Aquatic	Freshwater	Groundwater	Oak Ridge, Tennessee, USA
	Subsurface groundwater microbial communities from S. Glens Falls, New York, USA - GMW60B uncontaminated upgradient, 5.4 m (Subsurface groundwater monitoring well GMW60B uncontam upgr,5.4m, Oct 2012 Assem)	3300000571	11329	DOE Joint Genome Institute (JGI)	Aquatic	Freshwater	Groundwater	S. Glens Falls, New York, USA
	Freshwater sediment microbial communities from Lake Washington, Seattle, for methane and nitrogen Cycles - from flow sorted aerobic no nitrate (Flow sorted aerobic no nitrate)	2084038009	1828	DOE Joint Genome Institute (JGI)	Aquatic	Freshwater	Lentic	Lake Washington, Seattle, Washington, USA
	Sediment microbial communities from Lake Washington, Seattle, for Methane and Nitrogen Cycles, original sample replicate 2 (Original sample replicate 2 12C fraction)	2088090006	1874	DOE Joint Genome Institute (JGI)	Aquatic	Freshwater	Unclassified	Lake Washington, Seattle
	Lotic microbial communities from Mississippi River at two locations in the state of Minnesota, sample from River Site 1, Mississippi Headwaters	3300000206	8076	University of Minnesota	Aquatic	Freshwater	Lotic	Downstream of the Mississippi Headwaters by about 2 miles.
	Laurentian Great Lakes metaT Fa13.BD.MM110.SN	3300004793	61637	DOE Joint Genome Institute	Aquatic	Freshwater	Lentic	Lake Michigan, USA
	Laurentian Great Lakes metaT Su13.BD.MM110.SN	3300004794	61640	DOE Joint Genome Institute	Aquatic	Freshwater	Lentic	Lake Michigan, USA
Marine	Marine microbial communities from the Sargasso Sea - GS000c	3300001971	21777	J. Craig Venter Institute (JCVI)	Aquatic	Marine	Oceanic	Sargasso Sea
	Marine microbial communities from Bermuda, Atlantic Ocean - GS001	3300001973	21779	J. Craig Venter Institute (JCVI)	Aquatic	Marine	Oceanic	Bermuda, Atlantic Ocean
	Marine microbial communities from expanding oxygen minimum zones in the Saanich Inlet - 47 07/07/10 150m (Saanich Inlet 47 07/07/10 150m, March 2012 Assem)	3300000154	8744	DOE Joint Genome Institute (JGI)	Aquatic	Marine	Intertidal zone	Saanich Inlet 47, Vancouver Island, BC, Canada
	Marine microbial communities from expanding oxygen minimum zones in Line P, North Pacific Ocean - June 2008 P12 500m (Line P June 2008 P12 500m, May 2012 Assem)	3300000152	8965	DOE Joint Genome Institute (JGI)	Aquatic	Marine	Oceanic	P12, Pacific Ocean
	Marine microbial communities from deep-sea hydrothermal vent plumes in the Guaymas Basin	3300003153	44906	University of Michigan	Aquatic	Marine	Hydrothermal vents	Guaymas Basin, Gulf of mexico
	Hydrothermal vent plume microbial communities from Guaymas Basin, Gulf of California - IDBA assembly	3300001683	16750	Univ of Michigan	Aquatic	Marine	Hydrothermal vents	Guyams Basin, Gulf of California, Pacific Ocean
	Wetland microbial communities from Twitchell Island in the Sacramento Delta, sample from surface sediment Feb2011 Site L1 Cattail (Wetland Surface Sediment Feb2011 Site L1 Cattail, Assem Ctgs Sep 2011 assem)	3300000318	9464	DOE Joint Genome Institute (JGI)	Aquatic	Marine	Wetlands	Twitchell Island in the Sacramento/San Joaquin Delta, CA
	Estuarine microbial communities from Columbia River, sample from South Channel ETM site, GS313-0p1-ETM-15m	2236876004	6839	University of South Carolina	Aquatic	Marine	Intertidal zone	Columbia River estuary, South channel near Astoria
	Marine microbial communities from Columbia River, CM, sample from Newport Hydroline, GS310-0p1-Hyp-75m	2236876010	6845	University of South Carolina	Aquatic	Marine	Intertidal zone	Newport Hydroline 10 km (NH10)
	Marine microbial communities from the Sargasso Sea - GS000a &b	3300002033	21830	J. Craig Venter Institute (JCVI)	Aquatic	Marine	Oceanic	Sargasso Sea
	Marine microbial communities from the Indian Ocean - GS112 (warm waters)	3300003475	51094	J. Craig Venter Institute (JCVI)	Aquatic	Marine	Oceanic	Indian Ocean
	DCM	3300003977	57716	454 Life Sciences	Aquatic	Marine	Coastal	spain
	Marine sediment microbial communities from Arctic Ocean, off the coast from Alaska - sample from medium methane PC12-240-170cm (Medium methane PC12-240-170cm Sept2010 assembly)	2100351011	2235	DOE Joint Genome Institute (JGI)	Aquatic	Marine	Neritic zone	Arctic Ocean
	Marine sediment microbial communities from Arctic Ocean, off the coast from Alaska - sample from high methane PC12-225-485cm (High methane PC12-225-485cm Jan 2011 assembly)	2140918005	2373	DOE Joint Genome Institute (JGI)	Aquatic	Marine	Neritic zone	Arctic Ocean
	Estuarine microbial mat communities from Elkhorn Slough, Moss Landing, CA, USA - CR3B Metatranscriptome	3300001245	13642	DOE Joint Genome Institute (JGI)	Aquatic	Marine	Intertidal zone	Elkhorn Slough, Moss Landing, CA
Host-associated	Human supragingival plaque microbial communities from NIH, USA - visit 1, subject 809635352	7000000005	-	J. Craig Venter Institute	Human	Digestive system	Oral	National Institutes of Health, USA
	Human stool microbial communities from NIH, USA - visit 1, subject 763860675	7000000352	-	Washington Univ	Human	Digestive system	Large intestine	National Institutes of Health, USA
	Bovine rumen microbial communities fromthe University of Illinois at Urbana-Champaign, USA, that are switchgrass associated - Sample 470 (HiSeq_Scaffolds_Complete_Set)	2061766007	1564	DOE Joint Genome Institute (JGI)	Mammals	Digestive system	Stomach	University of Illinois at Urbana - Champaign, Illinois, USA
	Human stool microbial communities from NIH, USA - visit 1, subject 764224817	7000000628	-	Washington Univ	Human	Digestive system	Large intestine	National Institutes of Health, USA
	Human supragingival plaque microbial communities from NIH, USA - visit 2, subject 159814214	7000000371	-	Broad Institute	Human	Digestive system	Oral	National Institutes of Health, USA
	Amitermes wheeleri hindgut microbial communities from Arizona, USA (Newbler assembly)	2030936000	1001	DOE Joint Genome Institute (JGI)	Arthropoda	Digestive system	Hindgut	Arizona
	Grassland soil microbial communities from Hopland, California, USA - Sample H2_Rhizo_32	3300003577	51690	DOE Joint Genome Institute	Plants	Rhizoplane	Unclassified	Hopland, California, USA
	Arabidopsis rhizosphere microbial communities from the University of North Carolina - sample Wild type Col-0 (Arabidopsis rhizosphere microbiome-wild type Col-0 454/Illumina 2011 July Assem)	2209111006	5953	DOE Joint Genome Institute (JGI)	Plants	Rhizoplane	Unclassified	University of North Carolina
	Broiler Chicken cecum microbial communities from the University of Birmingham, UK	3300003155	45592	University of Birmingham	Birds	Digestive system	Ceca	University of Birmingham, UK
	Passalidae beetle gut microbial communities from Costa Rica -Larvae (4BL+4ML+4MSL) (Larvae (4BL+4ML+4MSL) Sept. 2011 assem)	2225789004	6256	DOE Joint Genome Institute (JGI)	Arthropoda	Digestive system	Midgut	Quebrada Gonzales Sector, Braulio Carrillo National Park, Costa Rica
	Rangifer tarandus platyrhynchus rumen microbial communities from Svalbard, Norway - Sample 549 (R.t.platyrhynchus_ua)	2088090000	1834	Macrogen	Mammals	Digestive system	Stomach	Longyearbyen, Svalbard
	Passalidae beetle gut microbial communities from Costa Rica -Larvae (1ML+1BSL) (Intestinal microbiome of Neotropical beetle Larvae (1ML+1BSL) Oct 2011 assem)	3300000062	7179	DOE Joint Genome Institute (JGI)	Arthropoda	Digestive system	Midgut	Quebrada Gonzales Sector, Braulio Carrillo National Park, Costa Rica
	Panchlora gut microbial communities from Gamboa, Panama - Panchlora_hindgut_metagenome (Panchlora hindgut, UnAmp Illumina Only Nov 2011 assem)	3300000059	7166	DOE Joint Genome Institute (JGI)	Arthropoda	Digestive system	Hindgut	Gamboa, Panama
	Hoatzin crop microbial communities from Cojedes, Venezuela, sample from fiber fraction 12 (Fiber fraction 12 combined assembly)	2100351002	1956	DOE Joint Genome Institute (JGI)	Birds	Digestive system	Crop	Venezuelan planes (Cojedes state)
	Arabidopsis rhizosphere microbial communities from the University of North Carolina - sample Mutant cpr5 Reannotation (re-annotation)	3300005507	65894	DOE Joint Genome Institute (JGI)	Plants	Rhizoplane	Unclassified	University of North Carolina
Terrestrial	Permafrost microbial communities from permafrost in Bonanza Creek, Alaska - Bog_all (Bog_all_CLC)	2140918008	2383	DOE Joint Genome Institute (JGI)	Terrestrial	Soil	Unclassified	Bonanza creek, Alaska, USA
	Echo Passage metagenome	2189573024	5644	Arizona Genomics Institute	Terrestrial	Rock-dwelling (subaerial biofilms)	Unclassified	Kartchner Caverns, Benson, Arizona, USA
	Forest soil microbial communities from Harvard Forest Long Term Ecological Research site in Petersham, Massachusetts, USA - MetaT HF12	3300004102	59302	DOE Joint Genome Institute	Terrestrial	Soil	Loam	Petersham, Massachusetts, USA
	Peat soil microbial communities from Weissenstadt, Germany - Metatranscriptome 58 Reanalysis	3300004476	61018	DOE Joint Genome Institute	Terrestrial	Soil	Unclassified	Weissenstadt, Germany
	Forest soil microbial communities from Harvard Forest Long Term Ecological Research site in Petersham, Massachusetts, USA - MetaT HF42	3300004103	59297	DOE Joint Genome Institute	Terrestrial	Soil	Loam	Petersham, Massachusetts, USA
	Peat soil microbial communities from Weissenstadt, Germany - Metatranscriptome 69 Reanalysis	3300004478	61015	DOE Joint Genome Institute	Terrestrial	Soil	Unclassified	Weissenstadt, Germany
	Soil microbial communities from sample at FACE Site 4 Nevada Test Site Crust CO2+ (NTS Crust elevated CO2)	2035918005	1090	DOE Joint Genome Institute (JGI)	Terrestrial	Soil	Sand	Nevada Desert Research Center
	Soil microbial communities from Great Prairies - Kansas Corn soil (Kansas Corn)	2067725004	1604	DOE Joint Genome Institute (JGI)	Terrestrial	Soil	Unclassified	Kansas, USA
	Soil microbial communities from Colorado Plateau, Greene Butte sample - Dark Crust, Colorado Plateau, Green Butte (Dark Crust, Colorado Plateau, Green Butte June 2011 assem)	2209111000	5753	DOE Joint Genome Institute (JGI)	Terrestrial	Soil	Sand	Moab, Utah
	Soil microbial communities from sample at FACE Site NTS_067 Nevada Test Site (NTS_067)	2119805012	2265	DOE Joint Genome Institute (JGI)	Terrestrial	Soil	Sand	FACE Site NTS_067 Nevada Test Site
	Soil microbial communities from Great Prairies - Iowa, Continuous Corn soil (Iowa, Continuous Corn soil, Oct 2011 Assem MSU gaii)	2228664021	6551	DOE Joint Genome Institute (JGI)	Terrestrial	Soil	Unclassified	Iowa, USA
	Soil microbial communities from Moab, Utah, sample - Soil Crust Prior wet up (biological replicate C) 0C	3300000833	12029	DOE Joint Genome Institute (JGI)	Terrestrial	Soil	Sand	Moab, Utah
	Soil microbial communities from Colorado Plateau and Sonoran desert - Soil Crust after dry out 3A	3300005506	65920	DOE Joint Genome Institute (JGI)	Terrestrial	Soil	Unclassified	Colorado Plateau and Sonoran desert
	Tropical rainforest soil microbial communities from the Amazon Forest, Brazil, analyzing deforestation - Metatranscriptome P72I A01	3300004629	61123	DOE Joint Genome Institute (JGI)	Terrestrial	Soil	Unclassified	Amazon Forest, Brazil
	Soil microbial communities from Great Prairies - Wisconsin Native Prairie soil (Wisconsin, Native Prairie soil, Oct. 2012 Assem JGI Velvet)	3300000858	12805	DOE Joint Genome Institute (JGI)	Terrestrial	Soil	Unclassified	Wisconsin, USA
